# Supplementary material for: Pyruvate Oxidase as a Critical Link between Metabolism and Capsule Biosynthesis in Streptococcus pneumoniae
Source: PLoS Pathog. 2016 Oct 19;12(10):e1005951. doi: 10.1371/journal.ppat.1005951 (PMC5070856; doi:10.1371/journal.ppat.1005951)
Supplement: S1 File — spxB mutant was sequenced twice and was compared to the TIGR4 genome in the NCBI database (tab 1) and to the TIGR4 strain used in these studies (tab 2). Identified SNPs are listed: spxB mutant (columns J and K). (XLSX) [file ppat.1005951.s006.xlsx]

## Sheet: Compared to NCBI database
#CHROM	POS	ID	REF	ALT	QUAL	FILTER	INFO	FORMAT	spxB Mutant	spxB Mutant	Matched genes	gene strand	gene frame	reference flanking nucleotide	reference flanking peptides	alternative flanking nucleotide	alternative flanking peptides
NZ_AKVY01000001.1	35670	ID=cds35;Parent=gene41;Dbxref=Genbank:WP_000009144.1;Name=WP_000009144.1;gbkey=CDS;product=hypothetical protein;protein_id=WP_000009144.1;transl_table=11	A	G	460	.	DP=6670;VDB=0.270446;SGB=2444.39;RPB=0.998478;MQB=0.999697;MQSB=0.999659;BQB=0.261841;MQ0F=0;ICB=0.166667;HOB=0.5;AC=4;AN=8;DP4=1133,1640,1456,2075;MQ=59	GT:PL	0/0:0,255,255	0/0:0,255,255	ID=cds35;Parent=gene41;Dbxref=Genbank:WP_000009144.1;Name=WP_000009144.1;gbkey=CDS;product=hypothetical protein;protein_id=WP_000009144.1;transl_table=11	minus	0	ref: GATACAAAACTGGCTACCTTG	DTKLATL	alt: GATACAAAACCGGCTACCTTG	DTKPATL
NZ_AKVY01000001.1	87519	ID=cds78;Parent=gene84;Dbxref=Genbank:WP_000671383.1;Name=WP_000671383.1;gbkey=CDS;product=YSIRK signal domain/LPXTG anchor domain surface protein;protein_id=WP_000671383.1;transl_table=11	C	T	997	.	DP=6253;VDB=0.657748;SGB=-2.77259;RPB=0.000367227;MQB=1.18487e-11;MQSB=0;BQB=0.322941;MQ0F=0.0111946;AC=8;AN=8;DP4=11,85,2670,3241;MQ=31	GT:PL	1/1:255,255,0	1/1:255,255,0	ID=cds78;Parent=gene84;Dbxref=Genbank:WP_000671383.1;Name=WP_000671383.1;gbkey=CDS;product=YSIRK signal domain/LPXTG anchor domain surface protein;protein_id=WP_000671383.1;transl_table=11	plus	0	ref: ACCATTTGCTCGGAACTGGTC	DQFRANG	alt: ACCATTTGCTCAGAACTGGTC	DQF*ANG
NZ_AKVY01000001.1	167972	ID=cds167;Parent=gene173;Dbxref=Genbank:WP_000018169.1;Name=WP_000018169.1;gbkey=CDS;product=DNA mismatch repair protein HexB;protein_id=WP_000018169.1;transl_table=11	C	A	998	.	DP=5968;VDB=0.490538;SGB=-2.77259;MQSB=1;MQ0F=0;AC=8;AN=8;DP4=0,0,2248,3155;MQ=60	GT:PL	1/1:255,255,0	1/1:255,255,0	ID=cds167;Parent=gene173;Dbxref=Genbank:WP_000018169.1;Name=WP_000018169.1;gbkey=CDS;product=DNA mismatch repair protein HexB;protein_id=WP_000018169.1;transl_table=11	plus	0	ref: ACGATGATTGGCCTTGATAGA	SIKANHR	alt: ACGATGATTGTCCTTGATAGA	SIKDNHR
NZ_AKVY01000001.1	205135	ID=cds217;Parent=gene223;Dbxref=Genbank:WP_001050451.1;Name=WP_001050451.1;gbkey=CDS;product=adenylate kinase;protein_id=WP_001050451.1;transl_table=11	T	C	998	.	DP=4886;VDB=0.00871325;SGB=-2.77259;MQSB=1;MQ0F=0;AC=8;AN=8;DP4=0,0,3035,1645;MQ=60	GT:PL	1/1:255,255,0	1/1:255,255,0	ID=cds217;Parent=gene223;Dbxref=Genbank:WP_001050451.1;Name=WP_001050451.1;gbkey=CDS;product=adenylate kinase;protein_id=WP_001050451.1;transl_table=11	plus	0	ref: AGTTTGATTTACCATTGCAGC	AAMVNQT	alt: AGTTTGATTTGCCATTGCAGC	AAMANQT
NZ_AKVY01000001.1	225693	ID=cds241;Parent=gene247;Dbxref=Genbank:WP_000011793.1;Name=WP_000011793.1;gbkey=CDS;product=leucine--tRNA ligase;protein_id=WP_000011793.1;transl_table=11	G	A	998	.	DP=5775;VDB=0.997937;SGB=-2.77259;RPB=1;MQB=1;MQSB=0.999754;BQB=1;MQ0F=0;AC=8;AN=8;DP4=1,0,2885,2594;MQ=59	GT:PL	1/1:255,255,0	1/1:255,255,0	ID=cds241;Parent=gene247;Dbxref=Genbank:WP_000011793.1;Name=WP_000011793.1;gbkey=CDS;product=leucine--tRNA ligase;protein_id=WP_000011793.1;transl_table=11	plus	0	ref: GGCAGTTCCCAATTCCTCAAC	VEELGTA	alt: GGCAGTTCCTAATTCCTCAAC	VEELGTA
NZ_AKVY01000001.1	318208	ID=cds329;Parent=gene335;Dbxref=Genbank:WP_001808790.1;Name=WP_001808790.1;gbkey=CDS;product=transposase;protein_id=WP_001808790.1;transl_table=11	G	A	150	.	DP=4143;VDB=0.990997;SGB=-908.141;RPB=0.891828;MQB=6.28731e-23;MQSB=0.000440846;BQB=0.34747;MQ0F=0.962105;AC=8;AN=8;DP4=1630,1806,188,371;MQ=1	GT:PL	1/1:24,255,0	1/1:34,255,0	ID=cds329;Parent=gene335;Dbxref=Genbank:WP_001808790.1;Name=WP_001808790.1;gbkey=CDS;product=transposase;protein_id=WP_001808790.1;transl_table=11	minus	0	ref: GGAACAAGCCAAGACCAGTTT	GTSQDQF	alt: GGAACAAGCTAAGACCAGTTT	GTS*DQF
NZ_AKVY01000001.1	324961	ID=cds336;Parent=gene342;Dbxref=Genbank:WP_000274240.1;Name=WP_000274240.1;gbkey=CDS;product=UDP-phosphate galactose phosphotransferase;protein_id=WP_000274240.1;transl_table=11	A	G	998	.	DP=5449;VDB=0.935675;SGB=-2.77259;MQSB=0.999158;MQ0F=0;AC=8;AN=8;DP4=0,0,2037,2925;MQ=59	GT:PL	1/1:255,255,0	1/1:255,255,0	ID=cds336;Parent=gene342;Dbxref=Genbank:WP_000274240.1;Name=WP_000274240.1;gbkey=CDS;product=UDP-phosphate galactose phosphotransferase;protein_id=WP_000274240.1;transl_table=11	plus	0	ref: ATAGTAGCCATTTAACTCCGT	TELNGYY	alt: ATAGTAGCCATCTAACTCCGT	TELDGYY
NZ_AKVY01000001.1	376670	ID=cds386;Parent=gene393;Dbxref=Genbank:WP_000764149.1;Name=WP_000764149.1;Note=phosphoenolpyruvate-dependent sugar phosphotransferase system%3B catalyzes the phosphorylation of incoming sugar substrates concomitant with their translocation across the cell membrane%3B IIB is phosphorylated by IIA and then transfers the phosphoryl group to the sugar%3B IIC forms the translocation channel;gbkey=CDS…	C	T	998	.	DP=4837;VDB=0.906699;SGB=-2.77259;MQSB=0.99963;MQ0F=0;AC=8;AN=8;DP4=0,0,3475,949;MQ=59	GT:PL	1/1:255,255,0	1/1:255,255,0	ID=cds386;Parent=gene393;Dbxref=Genbank:WP_000764149.1;Name=WP_000764149.1;Note=phosphoenolpyruvate-dependent sugar phosphotransferase system%3B catalyzes the phosphorylation of incoming sugar substrates concomitant with their translocation across the cell membrane%3B IIB is phosphorylated by IIA and then transfers the phosphoryl group to the sugar%3B IIC forms the translocation channel;gbkey=CDS…	plus	0	ref: GTTACCCATGTAAACAGATAG	LSVYMGN	alt: GTTACCCATATAAACAGATAG	LSVYMGN
NZ_AKVY01000001.1	401717	ID=cds411;Parent=gene418;Dbxref=Genbank:WP_001052244.1;Name=WP_001052244.1;gbkey=CDS;product=acetyl-CoA carboxylase biotin carboxyl carrier protein subunit;protein_id=WP_001052244.1;transl_table=11	G	A	998	.	DP=5386;VDB=0.772703;SGB=-2.77259;RPB=0.77006;MQB=1;MQSB=1;BQB=0.80998;MQ0F=0;AC=8;AN=8;DP4=1,1,2674,2286;MQ=60	GT:PL	1/1:255,255,0	1/1:255,255,0	ID=cds411;Parent=gene418;Dbxref=Genbank:WP_001052244.1;Name=WP_001052244.1;gbkey=CDS;product=acetyl-CoA carboxylase biotin carboxyl carrier protein subunit;protein_id=WP_001052244.1;transl_table=11	plus	0	ref: TGTAACGAAGGCAGGTTTATC	DKPAFVT	alt: TGTAACGAAGGTAGGTTTATC	DKPTFVT
NZ_AKVY01000001.1	431678	ID=cds445;Parent=gene452;Dbxref=Genbank:WP_000904591.1;Name=WP_000904591.1;gbkey=CDS;product=DNA polymerase IV;protein_id=WP_000904591.1;transl_table=11	G	T	998	.	DP=4400;VDB=0.124034;SGB=-2.77259;RPB=0.95466;MQB=1;MQSB=1;BQB=0.0134772;MQ0F=0;AC=8;AN=8;DP4=1,2,1308,2836;MQ=60	GT:PL	1/1:255,255,0	1/1:255,255,0	ID=cds445;Parent=gene452;Dbxref=Genbank:WP_000904591.1;Name=WP_000904591.1;gbkey=CDS;product=DNA polymerase IV;protein_id=WP_000904591.1;transl_table=11	minus	0	ref: CACAACTCTCCCGTCAAATCC	HNSPVKS	alt: CACAACTCTCCAGTCAAATCC	HNSPVKS
NZ_AKVY01000001.1	439311	ID=cds449;Parent=gene456;Dbxref=Genbank:WP_000757844.1;Name=WP_000757844.1;gbkey=CDS;product=cell wall surface anchor protein;protein_id=WP_000757844.1;transl_table=11	C	T	998	.	DP=4582;VDB=0.503356;SGB=-2.77259;RPB=1;MQB=1;MQSB=1;BQB=1;MQ0F=0;AC=8;AN=8;DP4=0,1,2207,2146;MQ=60	GT:PL	1/1:255,255,0	1/1:255,255,0	ID=cds449;Parent=gene456;Dbxref=Genbank:WP_000757844.1;Name=WP_000757844.1;gbkey=CDS;product=cell wall surface anchor protein;protein_id=WP_000757844.1;transl_table=11	plus	0	ref: ATATGGATTCGGATTCAACGC	ALNPNPY	alt: ATATGGATTCAGATTCAACGC	ALNLNPY
NZ_AKVY01000001.1	764772	ID=cds783;Parent=gene790;Dbxref=Genbank:WP_000064814.1;Name=WP_000064814.1;Note=acts to negatively regulates ftsZ ring formation by modulating the frequency and position of the ftsZ ring formation;gbkey=CDS;product=septation ring formation regulator EzrA;protein_id=WP_000064814.1;transl_table=11	C	A	998	.	DP=3785;VDB=0.489181;SGB=-2.77259;MQSB=1;MQ0F=0;AC=8;AN=8;DP4=0,0,1951,1570;MQ=60	GT:PL	1/1:255,255,0	1/1:255,255,0	ID=cds783;Parent=gene790;Dbxref=Genbank:WP_000064814.1;Name=WP_000064814.1;Note=acts to negatively regulates ftsZ ring formation by modulating the frequency and position of the ftsZ ring formation;gbkey=CDS;product=septation ring formation regulator EzrA;protein_id=WP_000064814.1;transl_table=11	plus	0	ref: TTGGTCAATTTGATGACTGGC	ASHQIDQ	alt: TTGGTCAATTTTATGACTGGC	ASHKIDQ
NZ_AKVY01000001.1	848133	ID=cds871;Parent=gene881;Dbxref=Genbank:WP_001212037.1;Name=WP_001212037.1;Note=catalyzes the removal of N-terminal dipeptides when proline is the penultimate residue;gbkey=CDS;product=Xaa-Pro dipeptidyl-peptidase;protein_id=WP_001212037.1;transl_table=11	T	C	998	.	DP=3577;VDB=0.999869;SGB=-2.77259;RPB=0.437924;MQB=0.99941;MQSB=0.999999;BQB=0.725892;MQ0F=0;AC=8;AN=8;DP4=1,1,1663,1728;MQ=59	GT:PL	1/1:255,255,0	1/1:255,255,0	ID=cds871;Parent=gene881;Dbxref=Genbank:WP_001212037.1;Name=WP_001212037.1;Note=catalyzes the removal of N-terminal dipeptides when proline is the penultimate residue;gbkey=CDS;product=Xaa-Pro dipeptidyl-peptidase;protein_id=WP_001212037.1;transl_table=11	minus	0	ref: GTCGATACTGACCAAAAAGGG	VDTDQKG	alt: GTCGATACTGGCCAAAAAGGG	VDTGQKG
NZ_AKVY01000001.1	886707	ID=cds910;Parent=gene920;Dbxref=Genbank:WP_000875746.1;Name=WP_000875746.1;Note=catalyzes the formation of glutamate 5-phosphate from glutamate in proline biosynthesis;gbkey=CDS;product=glutamate 5-kinase;protein_id=WP_000875746.1;transl_table=11	T	G	29.2053	.	DP=3053;VDB=0;SGB=-1535.87;RPB=0;MQB=0.172451;MQSB=0.224941;BQB=0;MQ0F=0;ICB=0.778547;HOB=0.28125;AC=3;AN=8;DP4=200,1646,947,1;MQ=59	GT:PL	0/1:9,0,255	0/1:14,0,255	ID=cds910;Parent=gene920;Dbxref=Genbank:WP_000875746.1;Name=WP_000875746.1;Note=catalyzes the formation of glutamate 5-phosphate from glutamate in proline biosynthesis;gbkey=CDS;product=glutamate 5-kinase;protein_id=WP_000875746.1;transl_table=11	plus	0	ref: ACCAGCTCCACCAGCCATATC	DMAGGAG	alt: ACCAGCTCCCCCAGCCATATC	DMAGGAG
NZ_AKVY01000001.1	949097	ID=cds985;Parent=gene995;Dbxref=Genbank:WP_000672565.1;Name=WP_000672565.1;gbkey=CDS;product=hypothetical protein;protein_id=WP_000672565.1;transl_table=11	C	G	998	.	DP=2828;VDB=0.507457;SGB=-2.77259;MQSB=1;MQ0F=0;AC=8;AN=8;DP4=0,0,1618,908;MQ=60	GT:PL	1/1:255,255,0	1/1:255,255,0	ID=cds985;Parent=gene995;Dbxref=Genbank:WP_000672565.1;Name=WP_000672565.1;gbkey=CDS;product=hypothetical protein;protein_id=WP_000672565.1;transl_table=11	plus	0	ref: TTTCTGGCTAAGCTGGTCTGG	PDQLSQK	alt: TTTCTGGCTAACCTGGTCTGG	PDQVSQK
NZ_AKVY01000001.1	969187	ID=cds1005;Parent=gene1016;Dbxref=Genbank:WP_000575527.1;Name=WP_000575527.1;Note=catalyzes the reaction of glycine with 5%2C10-methylenetetrahydrofolate to form L-serine and tetrahydrofolate;gbkey=CDS;gene=glyA;product=serine hydroxymethyltransferase;protein_id=WP_000575527.1;transl_table=11	T	G	998	.	DP=3253;VDB=0.342205;SGB=-2.77259;MQSB=0.704562;MQ0F=0;AC=8;AN=8;DP4=0,0,1275,1580;MQ=59	GT:PL	1/1:255,255,0	1/1:255,255,0	ID=cds1005;Parent=gene1016;Dbxref=Genbank:WP_000575527.1;Name=WP_000575527.1;Note=catalyzes the reaction of glycine with 5%2C10-methylenetetrahydrofolate to form L-serine and tetrahydrofolate;gbkey=CDS;gene=glyA;product=serine hydroxymethyltransferase;protein_id=WP_000575527.1;transl_table=11	plus	0	ref: TGCCTTAGCAGCCACAACATG	HVVAAKA	alt: TGCCTTAGCCGCCACAACATG	HVVAAKA
NZ_AKVY01000001.1	1003633	ID=cds1044;Parent=gene1055;Dbxref=Genbank:WP_000703354.1;Name=WP_000703354.1;gbkey=CDS;product=cell division protein FtsW;protein_id=WP_000703354.1;transl_table=11	G	T	998	.	DP=1970;VDB=0.00658301;SGB=-2.77259;MQSB=1;MQ0F=0;AC=8;AN=8;DP4=0,0,1414,415;MQ=60	GT:PL	1/1:255,255,0	1/1:255,255,0	ID=cds1044;Parent=gene1055;Dbxref=Genbank:WP_000703354.1;Name=WP_000703354.1;gbkey=CDS;product=cell division protein FtsW;protein_id=WP_000703354.1;transl_table=11	plus	0	ref: CAAAACTTGAACATCATAAGT	TYDVQVL	alt: CAAAACTTGAAAATCATAAGT	TYDFQVL
NZ_AKVY01000001.1	1098746	ID=cds1134;Parent=gene1145;Dbxref=Genbank:WP_001162910.1;Name=WP_001162910.1;gbkey=CDS;product=dihydrolipoyl dehydrogenase;protein_id=WP_001162910.1;transl_table=11	G	T	998	.	DP=3398;VDB=0.014965;SGB=-2.77259;MQSB=1;MQ0F=0;AC=8;AN=8;DP4=0,0,1543,1693;MQ=60	GT:PL	1/1:255,255,0	1/1:255,255,0	ID=cds1134;Parent=gene1145;Dbxref=Genbank:WP_001162910.1;Name=WP_001162910.1;gbkey=CDS;product=dihydrolipoyl dehydrogenase;protein_id=WP_001162910.1;transl_table=11	minus	0	ref: ATCAAGGTCACCGAATACATG	IKVTEYM	alt: ATCAAGGTCAACGAATACATG	IKVNEYM
NZ_AKVY01000001.1	1103790	ID=cds1138;Parent=gene1149;Dbxref=Genbank:WP_000278524.1;Name=WP_000278524.1;gbkey=CDS;product=MATE family efflux transporter;protein_id=WP_000278524.1;transl_table=11	G	C	460	.	DP=3462;VDB=0.00954029;SGB=-596.456;RPB=0.932318;MQB=0.999349;MQSB=0.999611;BQB=6.30177e-06;MQ0F=0;ICB=0.166667;HOB=0.5;AC=4;AN=8;DP4=732,622,1041,890;MQ=59	GT:PL	0/0:0,255,255	0/0:0,255,255	ID=cds1138;Parent=gene1149;Dbxref=Genbank:WP_000278524.1;Name=WP_000278524.1;gbkey=CDS;product=MATE family efflux transporter;protein_id=WP_000278524.1;transl_table=11	minus	0	ref: TTTGATGATGCGAAAACCTAT	FDDAKTY	alt: TTTGATGATGGGAAAACCTAT	FDDGKTY
NZ_AKVY01000001.1	1197125	ID=cds1228;Parent=gene1240;Dbxref=Genbank:WP_000179649.1;Name=WP_000179649.1;gbkey=CDS;product=DNA topoisomerase I;protein_id=WP_000179649.1;transl_table=11	T	C	998	.	DP=3066;VDB=0.415584;SGB=-2.77259;MQSB=0.998992;MQ0F=0;AC=8;AN=8;DP4=0,0,1243,1690;MQ=59	GT:PL	1/1:255,255,0	1/1:255,255,0	ID=cds1228;Parent=gene1240;Dbxref=Genbank:WP_000179649.1;Name=WP_000179649.1;gbkey=CDS;product=DNA topoisomerase I;protein_id=WP_000179649.1;transl_table=11	minus	0	ref: CGTGACTGTCCAAAATGTGGC	RDCPKCG	alt: CGTGACTGTCCGAAATGTGGC	RDCPKCG
NZ_AKVY01000001.1	1253704	ID=cds1291;Parent=gene1304;Dbxref=Genbank:WP_000587136.1;Name=WP_000587136.1;gbkey=CDS;product=beta-D-galactosidase;protein_id=WP_000587136.1;transl_table=11	C	A	998	.	DP=1392;VDB=0.583876;SGB=-2.77259;MQSB=1;MQ0F=0;AC=8;AN=8;DP4=0,0,580,618;MQ=60	GT:PL	1/1:255,255,0	1/1:255,255,0	ID=cds1291;Parent=gene1304;Dbxref=Genbank:WP_000587136.1;Name=WP_000587136.1;gbkey=CDS;product=beta-D-galactosidase;protein_id=WP_000587136.1;transl_table=11	minus	0	ref: TTTTACGATAGCAAAGACTAT	FYDSKDY	alt: TTTTACGATATCAAAGACTAT	FYDIKDY
NZ_AKVY01000001.1	1259118	ID=cds1297;Parent=gene1310;Dbxref=Genbank:WP_000840777.1;Name=WP_000840777.1;gbkey=CDS;product=hypothetical protein;protein_id=WP_000840777.1;transl_table=11	T	G	998	.	DP=2553;VDB=0.805166;SGB=-2.77259;MQSB=0.00184422;MQ0F=0.00705053;AC=8;AN=8;DP4=0,0,1816,592;MQ=53	GT:PL	1/1:255,255,0	1/1:255,255,0	ID=cds1297;Parent=gene1310;Dbxref=Genbank:WP_000840777.1;Name=WP_000840777.1;gbkey=CDS;product=hypothetical protein;protein_id=WP_000840777.1;transl_table=11	minus	0	ref: CCTCAAAGTCAATGGGTAGAA	PQSQWVE	alt: CCTCAAAGTCCATGGGTAGAA	PQSPWVE
NZ_AKVY01000001.1	1322462	ID=cds1357;Parent=gene1370;Dbxref=Genbank:WP_000109218.1;Name=WP_000109218.1;Note=ATP-binding protein%3B PstABCS is an ATP dependent phosphate uptake system which is responsible for inorganic phosphate uptake during phosphate starvation;gbkey=CDS;product=phosphate ABC transporter ATP-binding protein;protein_id=WP_000109218.1;transl_table=11	A	C	998	.	DP=5441;VDB=0.174366;SGB=-2.77259;RPB=1;MQB=1;MQSB=0.998907;BQB=1;MQ0F=0;AC=8;AN=8;DP4=1,0,2625,2411;MQ=59	GT:PL	1/1:255,255,0	1/1:255,255,0	ID=cds1357;Parent=gene1370;Dbxref=Genbank:WP_000109218.1;Name=WP_000109218.1;Note=ATP-binding protein%3B PstABCS is an ATP dependent phosphate uptake system which is responsible for inorganic phosphate uptake during phosphate starvation;gbkey=CDS;product=phosphate ABC transporter ATP-binding protein;protein_id=WP_000109218.1;transl_table=11	minus	0	ref: ATTGAGTATTACAAGACTGCA	IEYYKTA	alt: ATTGAGTATGACAAGACTGCA	IEYDKTA
NZ_AKVY01000001.1	1352554	ID=cds1392;Parent=gene1405;Dbxref=Genbank:WP_000217314.1;Name=WP_000217314.1;gbkey=CDS;product=hypothetical protein;protein_id=WP_000217314.1;transl_table=11	T	G	998	.	DP=1129;VDB=0.973183;SGB=-2.77259;MQSB=1;MQ0F=0;AC=8;AN=8;DP4=0,0,520,507;MQ=60	GT:PL	1/1:255,255,0	1/1:255,255,0	ID=cds1392;Parent=gene1405;Dbxref=Genbank:WP_000217314.1;Name=WP_000217314.1;gbkey=CDS;product=hypothetical protein;protein_id=WP_000217314.1;transl_table=11	plus	0	ref: TTCCTCTTCCTAAGTTTTGGT	TKT*EEE	alt: TTCCTCTTCCTCAGTTTTGGT	TKTEEEE
NZ_AKVY01000001.1	1545489	ID=cds1608;Parent=gene1622;Dbxref=Genbank:WP_001123791.1;Name=WP_001123791.1;gbkey=CDS;product=GTP pyrophosphokinase;protein_id=WP_001123791.1;transl_table=11	A	C	998	.	DP=4057;VDB=0.905555;SGB=-2.77259;MQSB=0.999628;MQ0F=0;AC=8;AN=8;DP4=0,0,1956,1847;MQ=59	GT:PL	1/1:255,255,0	1/1:255,255,0	ID=cds1608;Parent=gene1622;Dbxref=Genbank:WP_001123791.1;Name=WP_001123791.1;gbkey=CDS;product=GTP pyrophosphokinase;protein_id=WP_001123791.1;transl_table=11	minus	0	ref: GTTATTTTGTTCAAACTGTCT	VILFKLS	alt: GTTATTTTGGTCAAACTGTCT	VILVKLS
NZ_AKVY01000001.1	1637089	ID=cds1700;Parent=gene1714;Dbxref=Genbank:WP_000614538.1;Name=WP_000614538.1;gbkey=CDS;product=serine/threonine protein kinase;protein_id=WP_000614538.1;transl_table=11	C	T	69	.	DP=7;VDB=9.50611e-05;SGB=-1.7175;MQSB=1;MQ0F=0;AC=8;AN=8;DP4=0,0,1,6;MQ=60	GT:PL	1/1:28,6,0	1/1:23,6,0	ID=cds1700;Parent=gene1714;Dbxref=Genbank:WP_000614538.1;Name=WP_000614538.1;gbkey=CDS;product=serine/threonine protein kinase;protein_id=WP_000614538.1;transl_table=11	minus	0	ref: AAAAAAGCTACGACGATTCAA	KKATTIQ	alt: AAAAAAGCTACAACGATTCAA	KKATTIQ
NZ_AKVY01000001.1	1637093	ID=cds1700;Parent=gene1714;Dbxref=Genbank:WP_000614538.1;Name=WP_000614538.1;gbkey=CDS;product=serine/threonine protein kinase;protein_id=WP_000614538.1;transl_table=11	G	A	651	.	DP=109;VDB=1.12104e-43;SGB=-2.73636;MQSB=1;MQ0F=0;AC=8;AN=8;DP4=0,0,4,85;MQ=60	GT:PL	1/1:133,42,0	1/1:189,63,0	ID=cds1700;Parent=gene1714;Dbxref=Genbank:WP_000614538.1;Name=WP_000614538.1;gbkey=CDS;product=serine/threonine protein kinase;protein_id=WP_000614538.1;transl_table=11	minus	0	ref: GCTAAAAAAGCTACGACGATT	AKKATTI	alt: GCTAAAAAAGTTACGACGATT	AKKVTTI
NZ_AKVY01000001.1	1637113	ID=cds1700;Parent=gene1714;Dbxref=Genbank:WP_000614538.1;Name=WP_000614538.1;gbkey=CDS;product=serine/threonine protein kinase;protein_id=WP_000614538.1;transl_table=11	A	G	998	.	DP=2152;VDB=0;SGB=-2.77259;MQSB=0.00032163;MQ0F=0.000464684;AC=8;AN=8;DP4=0,0,911,1134;MQ=58	GT:PL	1/1:255,255,0	1/1:255,255,0	ID=cds1700;Parent=gene1714;Dbxref=Genbank:WP_000614538.1;Name=WP_000614538.1;gbkey=CDS;product=serine/threonine protein kinase;protein_id=WP_000614538.1;transl_table=11	minus	0	ref: ACTCAAATTGTTTTGACAGTA	TQIVLTV	alt: ACTCAAATTGTCTTGACAGTA	TQIVLTV
NZ_AKVY01000001.1	1639223	ID=cds1701;Parent=gene1715;Dbxref=Genbank:WP_000406247.1;Name=WP_000406247.1;gbkey=CDS;product=protein phosphatase PhpP;protein_id=WP_000406247.1;transl_table=11	C	A	998	.	DP=5801;VDB=0.00769147;SGB=-2.77259;MQSB=0.997456;MQ0F=0;AC=8;AN=8;DP4=0,0,2679,2659;MQ=59	GT:PL	1/1:255,255,0	1/1:255,255,0	ID=cds1701;Parent=gene1715;Dbxref=Genbank:WP_000406247.1;Name=WP_000406247.1;gbkey=CDS;product=protein phosphatase PhpP;protein_id=WP_000406247.1;transl_table=11	minus	0	ref: GGTCATCGCGCAGGGAATATC	GHRAGNI	alt: GGTCATCGCTCAGGGAATATC	GHRSGNI
NZ_AKVY01000001.1	1680775	ID=cds1741;Parent=gene1755;end_range=1684777,.;exception=unextendable partial coding region;gbkey=CDS;partial=true;product=hypothetical protein;pseudo=true;transl_table=11	C	G	427	.	DP=120;VDB=1.68246e-33;SGB=-6.90094;RPB=9.6245e-06;MQB=0.675722;MQSB=7.54156e-08;BQB=0.988052;MQ0F=0.391667;ICB=0.4;HOB=0.125;AC=6;AN=8;DP4=3,17,21,64;MQ=22	GT:PL	1/1:93,2,0	0/1:86,0,30	ID=cds1741;Parent=gene1755;end_range=1684777,.;exception=unextendable partial coding region;gbkey=CDS;partial=true;product=hypothetical protein;pseudo=true;transl_table=11	plus	0	ref: TAGTGCATCGGCTTCAGCAAG	LAEADAL	alt: TAGTGCATCCGCTTCAGCAAG	LAEADAL
NZ_AKVY01000001.1	1680778	ID=cds1741;Parent=gene1755;end_range=1684777,.;exception=unextendable partial coding region;gbkey=CDS;partial=true;product=hypothetical protein;pseudo=true;transl_table=11	T	C	482	.	DP=101;VDB=3.55262e-36;SGB=-0.705955;RPB=2.84059e-08;MQB=0.0164466;MQSB=2.73641e-06;BQB=0.975987;MQ0F=0.386139;AC=8;AN=8;DP4=4,10,15,66;MQ=22	GT:PL	1/1:116,29,1	1/1:121,36,15	ID=cds1741;Parent=gene1755;end_range=1684777,.;exception=unextendable partial coding region;gbkey=CDS;partial=true;product=hypothetical protein;pseudo=true;transl_table=11	plus	0	ref: TACTAGTGCATCGGCTTCAGC	AEADALV	alt: TACTAGTGCGTCGGCTTCAGC	AEADALV
NZ_AKVY01000001.1	1680784	ID=cds1741;Parent=gene1755;end_range=1684777,.;exception=unextendable partial coding region;gbkey=CDS;partial=true;product=hypothetical protein;pseudo=true;transl_table=11	A	G	140	.	DP=50;VDB=3.04775e-13;SGB=-11.8999;RPB=8.16567e-08;MQB=0.150193;MQSB=0.00598973;BQB=1.46509e-05;MQ0F=0.62;ICB=0.778547;HOB=0.28125;AC=5;AN=8;DP4=8,13,9,17;MQ=13	GT:PL	1/1:44,12,0	0/1:33,0,18	ID=cds1741;Parent=gene1755;end_range=1684777,.;exception=unextendable partial coding region;gbkey=CDS;partial=true;product=hypothetical protein;pseudo=true;transl_table=11	plus	0	ref: AGCAAGTACTAGTGCATCGGC	ADALVLA	alt: AGCAAGTACCAGTGCATCGGC	ADALVLA
NZ_AKVY01000001.1	1680796	ID=cds1741;Parent=gene1755;end_range=1684777,.;exception=unextendable partial coding region;gbkey=CDS;partial=true;product=hypothetical protein;pseudo=true;transl_table=11	G	A	18.0972	.	DP=22;VDB=0.0207102;SGB=-1.63269;RPB=0.00391289;MQB=0.135925;MQSB=0.715049;BQB=0.330242;MQ0F=0.863636;ICB=0.4;HOB=0.125;AC=2;AN=8;DP4=8,9,0,5;MQ=4	GT:PL	0/0:0,6,7	0/1:13,1,0	ID=cds1741;Parent=gene1755;end_range=1684777,.;exception=unextendable partial coding region;gbkey=CDS;partial=true;product=hypothetical protein;pseudo=true;transl_table=11	plus	0	ref: TGCGTCAGCCTCAGCAAGTAC	VLAEADA	alt: TGCGTCAGCTTCAGCAAGTAC	VLAEADA
NZ_AKVY01000001.1	1680919	ID=cds1741;Parent=gene1755;end_range=1684777,.;exception=unextendable partial coding region;gbkey=CDS;partial=true;product=hypothetical protein;pseudo=true;transl_table=11	C	G	146	.	DP=465;VDB=0;SGB=-2.77259;RPB=0.43473;MQB=0.0475414;MQSB=3.01872e-06;BQB=0.0703172;MQ0F=0.929032;AC=8;AN=8;DP4=1,3,363,78;MQ=1	GT:PL	1/1:15,196,0	1/1:65,255,0	ID=cds1741;Parent=gene1755;end_range=1684777,.;exception=unextendable partial coding region;gbkey=CDS;partial=true;product=hypothetical protein;pseudo=true;transl_table=11	plus	0	ref: GAGTGCATCGGCTTCAGCGTC	DAEADAL	alt: GAGTGCATCCGCTTCAGCGTC	DAEADAL
NZ_AKVY01000001.1	1680922	ID=cds1741;Parent=gene1755;end_range=1684777,.;exception=unextendable partial coding region;gbkey=CDS;partial=true;product=hypothetical protein;pseudo=true;transl_table=11	T	C	170	.	DP=488;VDB=0;SGB=-2.77259;RPB=0.00299487;MQB=0.0415428;MQSB=6.52715e-07;BQB=0.608105;MQ0F=0.930328;AC=8;AN=8;DP4=1,5,376,87;MQ=2	GT:PL	1/1:11,197,0	1/1:73,255,0	ID=cds1741;Parent=gene1755;end_range=1684777,.;exception=unextendable partial coding region;gbkey=CDS;partial=true;product=hypothetical protein;pseudo=true;transl_table=11	plus	0	ref: AACGAGTGCATCGGCTTCAGC	AEADALV	alt: AACGAGTGCGTCGGCTTCAGC	AEADALV
NZ_AKVY01000001.1	1682449	ID=cds1741;Parent=gene1755;end_range=1684777,.;exception=unextendable partial coding region;gbkey=CDS;partial=true;product=hypothetical protein;pseudo=true;transl_table=11	C	G	3.64583	.	DP=63;VDB=2.10741e-07;SGB=-4.75962;RPB=0.00304768;MQB=0.967297;MQSB=0.941827;BQB=0.735446;MQ0F=0.968254;AC=8;AN=8;DP4=1,13,17,21;MQ=1	GT:PL	1/1:3,6,0	1/1:0,5,4	ID=cds1741;Parent=gene1755;end_range=1684777,.;exception=unextendable partial coding region;gbkey=CDS;partial=true;product=hypothetical protein;pseudo=true;transl_table=11	plus	0	ref: TAGTGCATCGGCTTCAGCAAG	LAEADAL	alt: TAGTGCATCCGCTTCAGCAAG	LAEADAL
NZ_AKVY01000001.1	1682530	ID=cds1741;Parent=gene1755;end_range=1684777,.;exception=unextendable partial coding region;gbkey=CDS;partial=true;product=hypothetical protein;pseudo=true;transl_table=11	C	G	18.693	.	DP=35;VDB=0.0191801;SGB=-2.56467;RPB=0.333333;MQB=1;MQSB=1;BQB=0.590909;MQ0F=1;AC=8;AN=8;DP4=2,0,32,1;MQ=0	GT:PL	1/1:7,13,0	1/1:13,24,0	ID=cds1741;Parent=gene1755;end_range=1684777,.;exception=unextendable partial coding region;gbkey=CDS;partial=true;product=hypothetical protein;pseudo=true;transl_table=11	plus	0	ref: AGCATCAACGAGTGCCTCAGC	AEALVDA	alt: AGCATCAACCAGTGCCTCAGC	AEALVDA
NZ_AKVY01000001.1	1682593	ID=cds1741;Parent=gene1755;end_range=1684777,.;exception=unextendable partial coding region;gbkey=CDS;partial=true;product=hypothetical protein;pseudo=true;transl_table=11	C	G	108	.	DP=572;VDB=0;SGB=-2.77259;MQSB=0.934903;MQ0F=0.991259;AC=8;AN=8;DP4=0,0,339,217;MQ=0	GT:PL	1/1:57,255,0	1/1:22,255,0	ID=cds1741;Parent=gene1755;end_range=1684777,.;exception=unextendable partial coding region;gbkey=CDS;partial=true;product=hypothetical protein;pseudo=true;transl_table=11	plus	0	ref: GAGTGCATCGGCTTCAGCGTC	DAEADAL	alt: GAGTGCATCCGCTTCAGCGTC	DAEADAL
NZ_AKVY01000001.1	1682596	ID=cds1741;Parent=gene1755;end_range=1684777,.;exception=unextendable partial coding region;gbkey=CDS;partial=true;product=hypothetical protein;pseudo=true;transl_table=11	T	C	113	.	DP=615;VDB=0;SGB=-2.77259;RPB=1;MQB=1;MQSB=0.907521;BQB=1;MQ0F=0.99187;AC=8;AN=8;DP4=1,0,349,232;MQ=0	GT:PL	1/1:57,255,0	1/1:25,255,0	ID=cds1741;Parent=gene1755;end_range=1684777,.;exception=unextendable partial coding region;gbkey=CDS;partial=true;product=hypothetical protein;pseudo=true;transl_table=11	plus	0	ref: AACGAGTGCATCGGCTTCAGC	AEADALV	alt: AACGAGTGCGTCGGCTTCAGC	AEADALV
NZ_AKVY01000001.1	1689066	ID=cds1742;Parent=gene1756;end_range=1692157,.;exception=unextendable partial coding region;gbkey=CDS;partial=true;product=hypothetical protein;pseudo=true;transl_table=11	T	C	392	.	DP=87;VDB=2.62006e-05;SGB=-13.1288;RPB=0.00837557;MQB=1.79124e-06;MQSB=0.742073;BQB=0.966703;MQ0F=0.37931;ICB=0.778547;HOB=0.28125;AC=5;AN=8;DP4=9,30,10,20;MQ=17	GT:PL	0/1:149,0,78	0/1:140,0,5	ID=cds1742;Parent=gene1756;end_range=1692157,.;exception=unextendable partial coding region;gbkey=CDS;partial=true;product=hypothetical protein;pseudo=true;transl_table=11	plus	0	ref: ATCAACGAGTACGTCAGCCTC	EADVLVD	alt: ATCAACGAGTGCGTCAGCCTC	EADALVD
NZ_AKVY01000001.1	1689142	ID=cds1742;Parent=gene1756;end_range=1692157,.;exception=unextendable partial coding region;gbkey=CDS;partial=true;product=hypothetical protein;pseudo=true;transl_table=11	T	G	6.64636	.	DP=16;VDB=0.587934;SGB=-5.96379;RPB=0.00571605;MQB=0.885987;MQSB=0.925999;BQB=0.240074;MQ0F=0.3125;ICB=0.778547;HOB=0.28125;AC=5;AN=8;DP4=1,6,6,1;MQ=11	GT:PL	0/1:0,1,0	0/1:31,0,27	ID=cds1742;Parent=gene1756;end_range=1692157,.;exception=unextendable partial coding region;gbkey=CDS;partial=true;product=hypothetical protein;pseudo=true;transl_table=11	plus	0	ref: AGCAAGCACAAGTGCGTCAGC	ADALVLA	alt: AGCAAGCACCAGTGCGTCAGC	ADALVLA
NZ_AKVY01000001.1	1689157	ID=cds1742;Parent=gene1756;end_range=1692157,.;exception=unextendable partial coding region;gbkey=CDS;partial=true;product=hypothetical protein;pseudo=true;transl_table=11	C	G	155	.	DP=13;VDB=0.112589;SGB=0.139238;RPB=0.777778;MQB=0.166667;MQSB=1;BQB=0.833333;MQ0F=0.153846;AC=6;AN=6;DP4=2,0,8,1;MQ=20	GT:PL	1/1:35,3,0	1/1:63,9,0	ID=cds1742;Parent=gene1756;end_range=1692157,.;exception=unextendable partial coding region;gbkey=CDS;partial=true;product=hypothetical protein;pseudo=true;transl_table=11	plus	0	ref: CAGTGCGTCGGCTTCAGCAAG	LAEADAL	alt: CAGTGCGTCCGCTTCAGCAAG	LAEADAL
NZ_AKVY01000001.1	1689907	ID=cds1742;Parent=gene1756;end_range=1692157,.;exception=unextendable partial coding region;gbkey=CDS;partial=true;product=hypothetical protein;pseudo=true;transl_table=11	C	G	15.3199	.	DP=52;VDB=1.20448e-15;SGB=-4.71368;RPB=0.00346298;MQB=0.99159;MQSB=0.970496;BQB=0.214537;MQ0F=0.980769;AC=8;AN=8;DP4=0,10,23,14;MQ=0	GT:PL	1/1:4,6,0	1/1:13,20,0	ID=cds1742;Parent=gene1756;end_range=1692157,.;exception=unextendable partial coding region;gbkey=CDS;partial=true;product=hypothetical protein;pseudo=true;transl_table=11	plus	0	ref: TAGTGCATCGGCTTCAGCAAG	LAEADAL	alt: TAGTGCATCCGCTTCAGCAAG	LAEADAL
NZ_AKVY01000001.1	1689910	ID=cds1742;Parent=gene1756;end_range=1692157,.;exception=unextendable partial coding region;gbkey=CDS;partial=true;product=hypothetical protein;pseudo=true;transl_table=11	T	C	4.14887	.	DP=43;VDB=2.37175e-16;SGB=-4.42302;RPB=4.07534e-06;MQB=0.98689;MQSB=0.973372;BQB=0.149525;MQ0F=0.976744;AC=8;AN=8;DP4=3,9,16,15;MQ=0	GT:PL	1/1:3,6,0	1/1:9,13,0	ID=cds1742;Parent=gene1756;end_range=1692157,.;exception=unextendable partial coding region;gbkey=CDS;partial=true;product=hypothetical protein;pseudo=true;transl_table=11	plus	0	ref: TACTAGTGCATCGGCTTCAGC	AEADALV	alt: TACTAGTGCGTCGGCTTCAGC	AEADALV
NZ_AKVY01000001.1	1689988	ID=cds1742;Parent=gene1756;end_range=1692157,.;exception=unextendable partial coding region;gbkey=CDS;partial=true;product=hypothetical protein;pseudo=true;transl_table=11	C	G	3.92472	.	DP=24;VDB=0.801855;SGB=-2.2751;RPB=0.567722;MQB=1;MQSB=1;BQB=0.999095;MQ0F=1;AC=8;AN=8;DP4=1,3,17,1;MQ=0	GT:PL	1/1:6,9,0	1/1:7,8,0	ID=cds1742;Parent=gene1756;end_range=1692157,.;exception=unextendable partial coding region;gbkey=CDS;partial=true;product=hypothetical protein;pseudo=true;transl_table=11	plus	0	ref: AGCATCAACGAGTGCCTCAGC	AEALVDA	alt: AGCATCAACCAGTGCCTCAGC	AEALVDA
NZ_AKVY01000001.1	1690040	ID=cds1742;Parent=gene1756;end_range=1692157,.;exception=unextendable partial coding region;gbkey=CDS;partial=true;product=hypothetical protein;pseudo=true;transl_table=11	G	C	5.24682	.	DP=3;SGB=-0.0704543;RPB=1;MQB=1;MQSB=1;BQB=1;MQ0F=0.666667;ICB=0.128205;HOB=0.0555556;AC=1;AN=6;DP4=1,1,0,1;MQ=13	GT:PL	./.:0,0,0	0/1:34,3,0	ID=cds1742;Parent=gene1756;end_range=1692157,.;exception=unextendable partial coding region;gbkey=CDS;partial=true;product=hypothetical protein;pseudo=true;transl_table=11	plus	0	ref: GGCTTCAGCGTCAACCAGTGC	ALVDAEA	alt: GGCTTCAGCGTGAACCAGTGC	ALVHAEA
NZ_AKVY01000001.1	1690042	ID=cds1742;Parent=gene1756;end_range=1692157,.;exception=unextendable partial coding region;gbkey=CDS;partial=true;product=hypothetical protein;pseudo=true;transl_table=11	C	CTT	126	.	INDEL;IDV=1;IMF=0.111111;DP=23;VDB=1.03095e-06;SGB=3.27374;MQ0F=0.478261;AC=4;AN=4;DP4=0,0,0,10;MQ=24	GT:PL	./.:0,0,0	1/1:91,21,0	ID=cds1742;Parent=gene1756;end_range=1692157,.;exception=unextendable partial coding region;gbkey=CDS;partial=true;product=hypothetical protein;pseudo=true;transl_table=11	plus	0	ref: GGCTTCAGCGTCAACCAGTGC	ALVDAEA	alt: GGCTTCAGCAAGTCAACCAGTGC	ALVDLLK
NZ_AKVY01000001.1	1690051	ID=cds1742;Parent=gene1756;end_range=1692157,.;exception=unextendable partial coding region;gbkey=CDS;partial=true;product=hypothetical protein;pseudo=true;transl_table=11	C	G	844	.	DP=1128;VDB=0;SGB=-2.77259;RPB=0.207391;MQB=0.294179;MQSB=0;BQB=0.577397;MQ0F=0.530142;AC=8;AN=8;DP4=2,2,364,692;MQ=16	GT:PL	1/1:188,255,0	1/1:250,255,0	ID=cds1742;Parent=gene1756;end_range=1692157,.;exception=unextendable partial coding region;gbkey=CDS;partial=true;product=hypothetical protein;pseudo=true;transl_table=11	plus	0	ref: GAGTGCATCGGCTTCAGCGTC	DAEADAL	alt: GAGTGCATCCGCTTCAGCGTC	DAEADAL
NZ_AKVY01000001.1	1690054	ID=cds1742;Parent=gene1756;end_range=1692157,.;exception=unextendable partial coding region;gbkey=CDS;partial=true;product=hypothetical protein;pseudo=true;transl_table=11	T	C	889	.	DP=1215;VDB=0;SGB=-2.77259;RPB=0.178592;MQB=0.272179;MQSB=0;BQB=0.730205;MQ0F=0.53251;AC=8;AN=8;DP4=2,2,375,767;MQ=16	GT:PL	1/1:206,255,0	1/1:255,255,0	ID=cds1742;Parent=gene1756;end_range=1692157,.;exception=unextendable partial coding region;gbkey=CDS;partial=true;product=hypothetical protein;pseudo=true;transl_table=11	plus	0	ref: AACGAGTGCATCGGCTTCAGC	AEADALV	alt: AACGAGTGCGTCGGCTTCAGC	AEADALV
NZ_AKVY01000001.1	1704621	ID=cds1755;Parent=gene1769;Dbxref=Genbank:WP_000719713.1;Name=WP_000719713.1;gbkey=CDS;product=peptidase M50;protein_id=WP_000719713.1;transl_table=11	A	C	64	.	DP=3354;VDB=2.09469e-08;SGB=-1695.63;RPB=0;MQB=0.904874;MQSB=0.891227;BQB=0;MQ0F=0;ICB=0.778547;HOB=0.28125;AC=3;AN=8;DP4=1768,93,0,1047;MQ=59	GT:PL	0/1:34,0,255	0/1:40,0,255	ID=cds1755;Parent=gene1769;Dbxref=Genbank:WP_000719713.1;Name=WP_000719713.1;gbkey=CDS;product=peptidase M50;protein_id=WP_000719713.1;transl_table=11	minus	0	ref: TATCGGCTGGTGGCTTTTGGA	YRLVAFG	alt: TATCGGCTGGGGGCTTTTGGA	YRLGAFG
NZ_AKVY01000001.1	1779547	ID=cds1840;Parent=gene1855;Dbxref=Genbank:WP_000858264.1;Name=WP_000858264.1;gbkey=CDS;product=iron ABC transporter substrate-binding protein;protein_id=WP_000858264.1;transl_table=11	C	T	460	.	DP=3913;VDB=0.783756;SGB=1452.5;RPB=0.0642295;MQB=0.999435;MQSB=0.999441;BQB=1.41342e-16;MQ0F=0;ICB=0.166667;HOB=0.5;AC=4;AN=8;DP4=870,664,1221,879;MQ=59	GT:PL	0/0:0,255,255	0/0:0,255,255	ID=cds1840;Parent=gene1855;Dbxref=Genbank:WP_000858264.1;Name=WP_000858264.1;gbkey=CDS;product=iron ABC transporter substrate-binding protein;protein_id=WP_000858264.1;transl_table=11	plus	0	ref: AATCAAATCAGGCTCAAGGGC	ALEPDLI	alt: AATCAAATCAGACTCAAGGGC	ALESDLI
NZ_AKVY01000001.1	1798207	ID=cds1861;Parent=gene1876;Dbxref=Genbank:WP_000742235.1;Name=WP_000742235.1;gbkey=CDS;product=oligopeptide-binding protein AmiA;protein_id=WP_000742235.1;transl_table=11	G	A	998	.	DP=4894;VDB=0.690085;SGB=-2.77259;RPB=1;MQB=1;MQSB=0.999318;BQB=1;MQ0F=0;AC=8;AN=8;DP4=1,0,3018,1579;MQ=59	GT:PL	1/1:255,255,0	1/1:255,255,0	ID=cds1861;Parent=gene1876;Dbxref=Genbank:WP_000742235.1;Name=WP_000742235.1;gbkey=CDS;product=oligopeptide-binding protein AmiA;protein_id=WP_000742235.1;transl_table=11	minus	0	ref: TTTCCTATTCATCTGGACGTT	FPIHLDV	alt: TTTCCTATTTATCTGGACGTT	FPIYLDV
NZ_AKVY01000001.1	1830140	ID=cds1890;Parent=gene1927;Dbxref=Genbank:WP_000506420.1;Name=WP_000506420.1;gbkey=CDS;product=ABC transporter ATP-binding protein;protein_id=WP_000506420.1;transl_table=11	T	G	998	.	DP=5793;VDB=0.301585;SGB=-2.77259;RPB=1;MQB=1;MQSB=1;BQB=1;MQ0F=0;AC=8;AN=8;DP4=0,1,2729,2535;MQ=59	GT:PL	1/1:255,255,0	1/1:255,255,0	ID=cds1890;Parent=gene1927;Dbxref=Genbank:WP_000506420.1;Name=WP_000506420.1;gbkey=CDS;product=ABC transporter ATP-binding protein;protein_id=WP_000506420.1;transl_table=11	minus	0	ref: GGAATTCACCAATTTATTATG	GIHQFIM	alt: GGAATTCACCACTTTATTATG	GIHHFIM
NZ_AKVY01000001.1	1864919	ID=cds1930;Parent=gene1967;Dbxref=Genbank:WP_000228763.1;Name=WP_000228763.1;gbkey=CDS;product=DNA-directed RNA polymerase subunit beta';protein_id=WP_000228763.1;transl_table=11	T	C	998	.	DP=4905;VDB=0.000281312;SGB=-2.77259;MQSB=0.999894;MQ0F=0;AC=8;AN=8;DP4=0,0,1112,3453;MQ=59	GT:PL	1/1:255,255,0	1/1:255,255,0	ID=cds1930;Parent=gene1967;Dbxref=Genbank:WP_000228763.1;Name=WP_000228763.1;gbkey=CDS;product=DNA-directed RNA polymerase subunit beta';protein_id=WP_000228763.1;transl_table=11	minus	0	ref: ATCGCAGGTGAAGTTCCAGCG	IAGEVPA	alt: ATCGCAGGTGGAGTTCCAGCG	IAGGVPA
NZ_AKVY01000001.1	2044260	ID=cds2103;Parent=gene2171;Dbxref=Genbank:WP_000460942.1;Name=WP_000460942.1;gbkey=CDS;product=transcription antiterminator BglG;protein_id=WP_000460942.1;transl_table=11	A	G	998	.	DP=3045;VDB=0.29054;SGB=-2.77259;MQSB=1;MQ0F=0;AC=8;AN=8;DP4=0,0,1613,1115;MQ=59	GT:PL	1/1:255,255,0	1/1:255,255,0	ID=cds2103;Parent=gene2171;Dbxref=Genbank:WP_000460942.1;Name=WP_000460942.1;gbkey=CDS;product=transcription antiterminator BglG;protein_id=WP_000460942.1;transl_table=11	minus	0	ref: TCACATTTAATAACAATTTTA	SHLITIL	alt: TCACATTTAACAACAATTTTA	SHLTTIL
NZ_AKVY01000001.1	2130495	ID=cds2181;Parent=gene2249;Dbxref=Genbank:WP_000649971.1;Name=WP_000649971.1;gbkey=CDS;product=competence protein ComF;protein_id=WP_000649971.1;transl_table=11	T	G	998	.	DP=4564;VDB=0.309689;SGB=-2.77259;MQSB=0.999748;MQ0F=0;AC=8;AN=8;DP4=0,0,2465,1749;MQ=59	GT:PL	1/1:255,255,0	1/1:255,255,0	ID=cds2181;Parent=gene2249;Dbxref=Genbank:WP_000649971.1;Name=WP_000649971.1;gbkey=CDS;product=competence protein ComF;protein_id=WP_000649971.1;transl_table=11	minus	0	ref: CAGGTTGAGGGATTGGTAGAG	QVEGLVE	alt: CAGGTTGAGGGCTTGGTAGAG	QVEGLVE

## Sheet: Compared to TIGR4 sequence
#CHROM	POS	ID	REF	ALT	QUAL	FILTER	INFO	FORMAT	spxB Mutant	spxB Mutant	Matched genes	gene strand	gene frame	reference flanking nucleotide	reference flanking peptides	alternative flanking nucleotide	alternative flanking peptides
NZ_AKVY01000001.1	1197125	ID=cds1228;Parent=gene1240;Dbxref=Genbank:WP_000179649.1;Name=WP_000179649.1;gbkey=CDS;product=DNA topoisomerase I;protein_id=WP_000179649.1;transl_table=11	T	C	998	.	DP=3066;VDB=0.415584;SGB=-2.77259;MQSB=0.998992;MQ0F=0;AC=8;AN=8;DP4=0,0,1243,1690;MQ=59	GT:PL	1/1:255,255,0	1/1:255,255,0	ID=cds1228;Parent=gene1240;Dbxref=Genbank:WP_000179649.1;Name=WP_000179649.1;gbkey=CDS;product=DNA topoisomerase I;protein_id=WP_000179649.1;transl_table=11	minus	0	ref: CGTGACTGTCCAAAATGTGGC	RDCPKCG	alt: CGTGACTGTCCGAAATGTGGC	RDCPKCG
NZ_AKVY01000001.1	1680775	ID=cds1741;Parent=gene1755;end_range=1684777,.;exception=unextendable partial coding region;gbkey=CDS;partial=true;product=hypothetical protein;pseudo=true;transl_table=11	C	G	427	.	DP=120;VDB=1.68246e-33;SGB=-6.90094;RPB=9.6245e-06;MQB=0.675722;MQSB=7.54156e-08;BQB=0.988052;MQ0F=0.391667;ICB=0.4;HOB=0.125;AC=6;AN=8;DP4=3,17,21,64;MQ=22	GT:PL	1/1:93,2,0	0/1:86,0,30	ID=cds1741;Parent=gene1755;end_range=1684777,.;exception=unextendable partial coding region;gbkey=CDS;partial=true;product=hypothetical protein;pseudo=true;transl_table=11	plus	0	ref: TAGTGCATCGGCTTCAGCAAG	LAEADAL	alt: TAGTGCATCCGCTTCAGCAAG	LAEADAL
NZ_AKVY01000001.1	1680778	ID=cds1741;Parent=gene1755;end_range=1684777,.;exception=unextendable partial coding region;gbkey=CDS;partial=true;product=hypothetical protein;pseudo=true;transl_table=11	T	C	482	.	DP=101;VDB=3.55262e-36;SGB=-0.705955;RPB=2.84059e-08;MQB=0.0164466;MQSB=2.73641e-06;BQB=0.975987;MQ0F=0.386139;AC=8;AN=8;DP4=4,10,15,66;MQ=22	GT:PL	1/1:116,29,1	1/1:121,36,15	ID=cds1741;Parent=gene1755;end_range=1684777,.;exception=unextendable partial coding region;gbkey=CDS;partial=true;product=hypothetical protein;pseudo=true;transl_table=11	plus	0	ref: TACTAGTGCATCGGCTTCAGC	AEADALV	alt: TACTAGTGCGTCGGCTTCAGC	AEADALV
NZ_AKVY01000001.1	1680784	ID=cds1741;Parent=gene1755;end_range=1684777,.;exception=unextendable partial coding region;gbkey=CDS;partial=true;product=hypothetical protein;pseudo=true;transl_table=11	A	G	140	.	DP=50;VDB=3.04775e-13;SGB=-11.8999;RPB=8.16567e-08;MQB=0.150193;MQSB=0.00598973;BQB=1.46509e-05;MQ0F=0.62;ICB=0.778547;HOB=0.28125;AC=5;AN=8;DP4=8,13,9,17;MQ=13	GT:PL	1/1:44,12,0	0/1:33,0,18	ID=cds1741;Parent=gene1755;end_range=1684777,.;exception=unextendable partial coding region;gbkey=CDS;partial=true;product=hypothetical protein;pseudo=true;transl_table=11	plus	0	ref: AGCAAGTACTAGTGCATCGGC	ADALVLA	alt: AGCAAGTACCAGTGCATCGGC	ADALVLA
NZ_AKVY01000001.1	1680796	ID=cds1741;Parent=gene1755;end_range=1684777,.;exception=unextendable partial coding region;gbkey=CDS;partial=true;product=hypothetical protein;pseudo=true;transl_table=11	G	A	18.0972	.	DP=22;VDB=0.0207102;SGB=-1.63269;RPB=0.00391289;MQB=0.135925;MQSB=0.715049;BQB=0.330242;MQ0F=0.863636;ICB=0.4;HOB=0.125;AC=2;AN=8;DP4=8,9,0,5;MQ=4	GT:PL	0/0:0,6,7	0/1:13,1,0	ID=cds1741;Parent=gene1755;end_range=1684777,.;exception=unextendable partial coding region;gbkey=CDS;partial=true;product=hypothetical protein;pseudo=true;transl_table=11	plus	0	ref: TGCGTCAGCCTCAGCAAGTAC	VLAEADA	alt: TGCGTCAGCTTCAGCAAGTAC	VLAEADA
NZ_AKVY01000001.1	1680919	ID=cds1741;Parent=gene1755;end_range=1684777,.;exception=unextendable partial coding region;gbkey=CDS;partial=true;product=hypothetical protein;pseudo=true;transl_table=11	C	G	146	.	DP=465;VDB=0;SGB=-2.77259;RPB=0.43473;MQB=0.0475414;MQSB=3.01872e-06;BQB=0.0703172;MQ0F=0.929032;AC=8;AN=8;DP4=1,3,363,78;MQ=1	GT:PL	1/1:15,196,0	1/1:65,255,0	ID=cds1741;Parent=gene1755;end_range=1684777,.;exception=unextendable partial coding region;gbkey=CDS;partial=true;product=hypothetical protein;pseudo=true;transl_table=11	plus	0	ref: GAGTGCATCGGCTTCAGCGTC	DAEADAL	alt: GAGTGCATCCGCTTCAGCGTC	DAEADAL
NZ_AKVY01000001.1	1680922	ID=cds1741;Parent=gene1755;end_range=1684777,.;exception=unextendable partial coding region;gbkey=CDS;partial=true;product=hypothetical protein;pseudo=true;transl_table=11	T	C	170	.	DP=488;VDB=0;SGB=-2.77259;RPB=0.00299487;MQB=0.0415428;MQSB=6.52715e-07;BQB=0.608105;MQ0F=0.930328;AC=8;AN=8;DP4=1,5,376,87;MQ=2	GT:PL	1/1:11,197,0	1/1:73,255,0	ID=cds1741;Parent=gene1755;end_range=1684777,.;exception=unextendable partial coding region;gbkey=CDS;partial=true;product=hypothetical protein;pseudo=true;transl_table=11	plus	0	ref: AACGAGTGCATCGGCTTCAGC	AEADALV	alt: AACGAGTGCGTCGGCTTCAGC	AEADALV
NZ_AKVY01000001.1	1682449	ID=cds1741;Parent=gene1755;end_range=1684777,.;exception=unextendable partial coding region;gbkey=CDS;partial=true;product=hypothetical protein;pseudo=true;transl_table=11	C	G	3.64583	.	DP=63;VDB=2.10741e-07;SGB=-4.75962;RPB=0.00304768;MQB=0.967297;MQSB=0.941827;BQB=0.735446;MQ0F=0.968254;AC=8;AN=8;DP4=1,13,17,21;MQ=1	GT:PL	1/1:3,6,0	1/1:0,5,4	ID=cds1741;Parent=gene1755;end_range=1684777,.;exception=unextendable partial coding region;gbkey=CDS;partial=true;product=hypothetical protein;pseudo=true;transl_table=11	plus	0	ref: TAGTGCATCGGCTTCAGCAAG	LAEADAL	alt: TAGTGCATCCGCTTCAGCAAG	LAEADAL
NZ_AKVY01000001.1	1682530	ID=cds1741;Parent=gene1755;end_range=1684777,.;exception=unextendable partial coding region;gbkey=CDS;partial=true;product=hypothetical protein;pseudo=true;transl_table=11	C	G	18.693	.	DP=35;VDB=0.0191801;SGB=-2.56467;RPB=0.333333;MQB=1;MQSB=1;BQB=0.590909;MQ0F=1;AC=8;AN=8;DP4=2,0,32,1;MQ=0	GT:PL	1/1:7,13,0	1/1:13,24,0	ID=cds1741;Parent=gene1755;end_range=1684777,.;exception=unextendable partial coding region;gbkey=CDS;partial=true;product=hypothetical protein;pseudo=true;transl_table=11	plus	0	ref: AGCATCAACGAGTGCCTCAGC	AEALVDA	alt: AGCATCAACCAGTGCCTCAGC	AEALVDA
NZ_AKVY01000001.1	1682593	ID=cds1741;Parent=gene1755;end_range=1684777,.;exception=unextendable partial coding region;gbkey=CDS;partial=true;product=hypothetical protein;pseudo=true;transl_table=11	C	G	108	.	DP=572;VDB=0;SGB=-2.77259;MQSB=0.934903;MQ0F=0.991259;AC=8;AN=8;DP4=0,0,339,217;MQ=0	GT:PL	1/1:57,255,0	1/1:22,255,0	ID=cds1741;Parent=gene1755;end_range=1684777,.;exception=unextendable partial coding region;gbkey=CDS;partial=true;product=hypothetical protein;pseudo=true;transl_table=11	plus	0	ref: GAGTGCATCGGCTTCAGCGTC	DAEADAL	alt: GAGTGCATCCGCTTCAGCGTC	DAEADAL
NZ_AKVY01000001.1	1682596	ID=cds1741;Parent=gene1755;end_range=1684777,.;exception=unextendable partial coding region;gbkey=CDS;partial=true;product=hypothetical protein;pseudo=true;transl_table=11	T	C	113	.	DP=615;VDB=0;SGB=-2.77259;RPB=1;MQB=1;MQSB=0.907521;BQB=1;MQ0F=0.99187;AC=8;AN=8;DP4=1,0,349,232;MQ=0	GT:PL	1/1:57,255,0	1/1:25,255,0	ID=cds1741;Parent=gene1755;end_range=1684777,.;exception=unextendable partial coding region;gbkey=CDS;partial=true;product=hypothetical protein;pseudo=true;transl_table=11	plus	0	ref: AACGAGTGCATCGGCTTCAGC	AEADALV	alt: AACGAGTGCGTCGGCTTCAGC	AEADALV
NZ_AKVY01000001.1	1689066	ID=cds1742;Parent=gene1756;end_range=1692157,.;exception=unextendable partial coding region;gbkey=CDS;partial=true;product=hypothetical protein;pseudo=true;transl_table=11	T	C	392	.	DP=87;VDB=2.62006e-05;SGB=-13.1288;RPB=0.00837557;MQB=1.79124e-06;MQSB=0.742073;BQB=0.966703;MQ0F=0.37931;ICB=0.778547;HOB=0.28125;AC=5;AN=8;DP4=9,30,10,20;MQ=17	GT:PL	0/1:149,0,78	0/1:140,0,5	ID=cds1742;Parent=gene1756;end_range=1692157,.;exception=unextendable partial coding region;gbkey=CDS;partial=true;product=hypothetical protein;pseudo=true;transl_table=11	plus	0	ref: ATCAACGAGTACGTCAGCCTC	EADVLVD	alt: ATCAACGAGTGCGTCAGCCTC	EADALVD
NZ_AKVY01000001.1	1689142	ID=cds1742;Parent=gene1756;end_range=1692157,.;exception=unextendable partial coding region;gbkey=CDS;partial=true;product=hypothetical protein;pseudo=true;transl_table=11	T	G	6.64636	.	DP=16;VDB=0.587934;SGB=-5.96379;RPB=0.00571605;MQB=0.885987;MQSB=0.925999;BQB=0.240074;MQ0F=0.3125;ICB=0.778547;HOB=0.28125;AC=5;AN=8;DP4=1,6,6,1;MQ=11	GT:PL	0/1:0,1,0	0/1:31,0,27	ID=cds1742;Parent=gene1756;end_range=1692157,.;exception=unextendable partial coding region;gbkey=CDS;partial=true;product=hypothetical protein;pseudo=true;transl_table=11	plus	0	ref: AGCAAGCACAAGTGCGTCAGC	ADALVLA	alt: AGCAAGCACCAGTGCGTCAGC	ADALVLA
NZ_AKVY01000001.1	1689157	ID=cds1742;Parent=gene1756;end_range=1692157,.;exception=unextendable partial coding region;gbkey=CDS;partial=true;product=hypothetical protein;pseudo=true;transl_table=11	C	G	155	.	DP=13;VDB=0.112589;SGB=0.139238;RPB=0.777778;MQB=0.166667;MQSB=1;BQB=0.833333;MQ0F=0.153846;AC=6;AN=6;DP4=2,0,8,1;MQ=20	GT:PL	1/1:35,3,0	1/1:63,9,0	ID=cds1742;Parent=gene1756;end_range=1692157,.;exception=unextendable partial coding region;gbkey=CDS;partial=true;product=hypothetical protein;pseudo=true;transl_table=11	plus	0	ref: CAGTGCGTCGGCTTCAGCAAG	LAEADAL	alt: CAGTGCGTCCGCTTCAGCAAG	LAEADAL
NZ_AKVY01000001.1	1689907	ID=cds1742;Parent=gene1756;end_range=1692157,.;exception=unextendable partial coding region;gbkey=CDS;partial=true;product=hypothetical protein;pseudo=true;transl_table=11	C	G	15.3199	.	DP=52;VDB=1.20448e-15;SGB=-4.71368;RPB=0.00346298;MQB=0.99159;MQSB=0.970496;BQB=0.214537;MQ0F=0.980769;AC=8;AN=8;DP4=0,10,23,14;MQ=0	GT:PL	1/1:4,6,0	1/1:13,20,0	ID=cds1742;Parent=gene1756;end_range=1692157,.;exception=unextendable partial coding region;gbkey=CDS;partial=true;product=hypothetical protein;pseudo=true;transl_table=11	plus	0	ref: TAGTGCATCGGCTTCAGCAAG	LAEADAL	alt: TAGTGCATCCGCTTCAGCAAG	LAEADAL
NZ_AKVY01000001.1	1689910	ID=cds1742;Parent=gene1756;end_range=1692157,.;exception=unextendable partial coding region;gbkey=CDS;partial=true;product=hypothetical protein;pseudo=true;transl_table=11	T	C	4.14887	.	DP=43;VDB=2.37175e-16;SGB=-4.42302;RPB=4.07534e-06;MQB=0.98689;MQSB=0.973372;BQB=0.149525;MQ0F=0.976744;AC=8;AN=8;DP4=3,9,16,15;MQ=0	GT:PL	1/1:3,6,0	1/1:9,13,0	ID=cds1742;Parent=gene1756;end_range=1692157,.;exception=unextendable partial coding region;gbkey=CDS;partial=true;product=hypothetical protein;pseudo=true;transl_table=11	plus	0	ref: TACTAGTGCATCGGCTTCAGC	AEADALV	alt: TACTAGTGCGTCGGCTTCAGC	AEADALV
NZ_AKVY01000001.1	1689988	ID=cds1742;Parent=gene1756;end_range=1692157,.;exception=unextendable partial coding region;gbkey=CDS;partial=true;product=hypothetical protein;pseudo=true;transl_table=11	C	G	3.92472	.	DP=24;VDB=0.801855;SGB=-2.2751;RPB=0.567722;MQB=1;MQSB=1;BQB=0.999095;MQ0F=1;AC=8;AN=8;DP4=1,3,17,1;MQ=0	GT:PL	1/1:6,9,0	1/1:7,8,0	ID=cds1742;Parent=gene1756;end_range=1692157,.;exception=unextendable partial coding region;gbkey=CDS;partial=true;product=hypothetical protein;pseudo=true;transl_table=11	plus	0	ref: AGCATCAACGAGTGCCTCAGC	AEALVDA	alt: AGCATCAACCAGTGCCTCAGC	AEALVDA
NZ_AKVY01000001.1	1690040	ID=cds1742;Parent=gene1756;end_range=1692157,.;exception=unextendable partial coding region;gbkey=CDS;partial=true;product=hypothetical protein;pseudo=true;transl_table=11	G	C	5.24682	.	DP=3;SGB=-0.0704543;RPB=1;MQB=1;MQSB=1;BQB=1;MQ0F=0.666667;ICB=0.128205;HOB=0.0555556;AC=1;AN=6;DP4=1,1,0,1;MQ=13	GT:PL	./.:0,0,0	0/1:34,3,0	ID=cds1742;Parent=gene1756;end_range=1692157,.;exception=unextendable partial coding region;gbkey=CDS;partial=true;product=hypothetical protein;pseudo=true;transl_table=11	plus	0	ref: GGCTTCAGCGTCAACCAGTGC	ALVDAEA	alt: GGCTTCAGCGTGAACCAGTGC	ALVHAEA
NZ_AKVY01000001.1	1690042	ID=cds1742;Parent=gene1756;end_range=1692157,.;exception=unextendable partial coding region;gbkey=CDS;partial=true;product=hypothetical protein;pseudo=true;transl_table=11	C	CTT	126	.	INDEL;IDV=1;IMF=0.111111;DP=23;VDB=1.03095e-06;SGB=3.27374;MQ0F=0.478261;AC=4;AN=4;DP4=0,0,0,10;MQ=24	GT:PL	./.:0,0,0	1/1:91,21,0	ID=cds1742;Parent=gene1756;end_range=1692157,.;exception=unextendable partial coding region;gbkey=CDS;partial=true;product=hypothetical protein;pseudo=true;transl_table=11	plus	0	ref: GGCTTCAGCGTCAACCAGTGC	ALVDAEA	alt: GGCTTCAGCAAGTCAACCAGTGC	ALVDLLK
NZ_AKVY01000001.1	1690051	ID=cds1742;Parent=gene1756;end_range=1692157,.;exception=unextendable partial coding region;gbkey=CDS;partial=true;product=hypothetical protein;pseudo=true;transl_table=11	C	G	844	.	DP=1128;VDB=0;SGB=-2.77259;RPB=0.207391;MQB=0.294179;MQSB=0;BQB=0.577397;MQ0F=0.530142;AC=8;AN=8;DP4=2,2,364,692;MQ=16	GT:PL	1/1:188,255,0	1/1:250,255,0	ID=cds1742;Parent=gene1756;end_range=1692157,.;exception=unextendable partial coding region;gbkey=CDS;partial=true;product=hypothetical protein;pseudo=true;transl_table=11	plus	0	ref: GAGTGCATCGGCTTCAGCGTC	DAEADAL	alt: GAGTGCATCCGCTTCAGCGTC	DAEADAL
NZ_AKVY01000001.1	1690054	ID=cds1742;Parent=gene1756;end_range=1692157,.;exception=unextendable partial coding region;gbkey=CDS;partial=true;product=hypothetical protein;pseudo=true;transl_table=11	T	C	889	.	DP=1215;VDB=0;SGB=-2.77259;RPB=0.178592;MQB=0.272179;MQSB=0;BQB=0.730205;MQ0F=0.53251;AC=8;AN=8;DP4=2,2,375,767;MQ=16	GT:PL	1/1:206,255,0	1/1:255,255,0	ID=cds1742;Parent=gene1756;end_range=1692157,.;exception=unextendable partial coding region;gbkey=CDS;partial=true;product=hypothetical protein;pseudo=true;transl_table=11	plus	0	ref: AACGAGTGCATCGGCTTCAGC	AEADALV	alt: AACGAGTGCGTCGGCTTCAGC	AEADALV
NZ_AKVY01000001.1	225693	ID=cds241;Parent=gene247;Dbxref=Genbank:WP_000011793.1;Name=WP_000011793.1;gbkey=CDS;product=leucine--tRNA ligase;protein_id=WP_000011793.1;transl_table=11	G	A	998	.	DP=5775;VDB=0.997937;SGB=-2.77259;RPB=1;MQB=1;MQSB=0.999754;BQB=1;MQ0F=0;AC=8;AN=8;DP4=1,0,2885,2594;MQ=59	GT:PL	1/1:255,255,0	1/1:255,255,0	ID=cds241;Parent=gene247;Dbxref=Genbank:WP_000011793.1;Name=WP_000011793.1;gbkey=CDS;product=leucine--tRNA ligase;protein_id=WP_000011793.1;transl_table=11	plus	0	ref: GGCAGTTCCCAATTCCTCAAC	VEELGTA	alt: GGCAGTTCCTAATTCCTCAAC	VEELGTA
NZ_AKVY01000001.1	318208	ID=cds329;Parent=gene335;Dbxref=Genbank:WP_001808790.1;Name=WP_001808790.1;gbkey=CDS;product=transposase;protein_id=WP_001808790.1;transl_table=11	G	A	150	.	DP=4143;VDB=0.990997;SGB=-908.141;RPB=0.891828;MQB=6.28731e-23;MQSB=0.000440846;BQB=0.34747;MQ0F=0.962105;AC=8;AN=8;DP4=1630,1806,188,371;MQ=1	GT:PL	1/1:24,255,0	1/1:34,255,0	ID=cds329;Parent=gene335;Dbxref=Genbank:WP_001808790.1;Name=WP_001808790.1;gbkey=CDS;product=transposase;protein_id=WP_001808790.1;transl_table=11	minus	0	ref: GGAACAAGCCAAGACCAGTTT	GTSQDQF	alt: GGAACAAGCTAAGACCAGTTT	GTS*DQF
NZ_AKVY01000001.1	439311	ID=cds449;Parent=gene456;Dbxref=Genbank:WP_000757844.1;Name=WP_000757844.1;gbkey=CDS;product=cell wall surface anchor protein;protein_id=WP_000757844.1;transl_table=11	C	T	998	.	DP=4582;VDB=0.503356;SGB=-2.77259;RPB=1;MQB=1;MQSB=1;BQB=1;MQ0F=0;AC=8;AN=8;DP4=0,1,2207,2146;MQ=60	GT:PL	1/1:255,255,0	1/1:255,255,0	ID=cds449;Parent=gene456;Dbxref=Genbank:WP_000757844.1;Name=WP_000757844.1;gbkey=CDS;product=cell wall surface anchor protein;protein_id=WP_000757844.1;transl_table=11	plus	0	ref: ATATGGATTCGGATTCAACGC	ALNPNPY	alt: ATATGGATTCAGATTCAACGC	ALNLNPY
NZ_AKVY01000001.1	87519	ID=cds78;Parent=gene84;Dbxref=Genbank:WP_000671383.1;Name=WP_000671383.1;gbkey=CDS;product=YSIRK signal domain/LPXTG anchor domain surface protein;protein_id=WP_000671383.1;transl_table=11	C	T	997	.	DP=6253;VDB=0.657748;SGB=-2.77259;RPB=0.000367227;MQB=1.18487e-11;MQSB=0;BQB=0.322941;MQ0F=0.0111946;AC=8;AN=8;DP4=11,85,2670,3241;MQ=31	GT:PL	1/1:255,255,0	1/1:255,255,0	ID=cds78;Parent=gene84;Dbxref=Genbank:WP_000671383.1;Name=WP_000671383.1;gbkey=CDS;product=YSIRK signal domain/LPXTG anchor domain surface protein;protein_id=WP_000671383.1;transl_table=11	plus	0	ref: ACCATTTGCTCGGAACTGGTC	DQFRANG	alt: ACCATTTGCTCAGAACTGGTC	DQF*ANG
NZ_AKVY01000001.1	848133	ID=cds871;Parent=gene881;Dbxref=Genbank:WP_001212037.1;Name=WP_001212037.1;Note=catalyzes the removal of N-terminal dipeptides when proline is the penultimate residue;gbkey=CDS;product=Xaa-Pro dipeptidyl-peptidase;protein_id=WP_001212037.1;transl_table=11	T	C	998	.	DP=3577;VDB=0.999869;SGB=-2.77259;RPB=0.437924;MQB=0.99941;MQSB=0.999999;BQB=0.725892;MQ0F=0;AC=8;AN=8;DP4=1,1,1663,1728;MQ=59	GT:PL	1/1:255,255,0	1/1:255,255,0	ID=cds871;Parent=gene881;Dbxref=Genbank:WP_001212037.1;Name=WP_001212037.1;Note=catalyzes the removal of N-terminal dipeptides when proline is the penultimate residue;gbkey=CDS;product=Xaa-Pro dipeptidyl-peptidase;protein_id=WP_001212037.1;transl_table=11	minus	0	ref: GTCGATACTGACCAAAAAGGG	VDTDQKG	alt: GTCGATACTGGCCAAAAAGGG	VDTGQKG
