# Supplementary material for: Pyruvate Oxidase as a Critical Link between Metabolism and Capsule Biosynthesis in Streptococcus pneumoniae
Source: PLoS Pathog. 2016 Oct 19;12(10):e1005951. doi: 10.1371/journal.ppat.1005951 (PMC5070856; doi:10.1371/journal.ppat.1005951)
Supplement: S2 File — Colonies of the two phenotypes of the spxB mutant and the TIGR4 strain used in these studies were sequenced and were compared to the TIGR4 genome in the NCBI database. Identified SNPs are listed: TIGR4 (columns K and L); twenty small acapsular spxB mutant colonies (columns M through AF); eighty large capsular spxB mutant colonies (AG through CN). (XLSX) [file ppat.1005951.s007.xlsx]

## Sheet: Sheet 1
#CHROM	POS	ID	REF	ALT	QUAL	Fraction of alt	FILTER	INFO	FORMAT	TIGR4	TIGR4	Acapsular 1	Acapsular 2	Acapsular 3	Acapsular 4	Acapsular 5	Acapsular 6	Acapsular 7	Acapsular 8	Acapsular 9	Acapsular 10	Acapsular 11	Acapsular 12	Acapsular 13	Acapsular 14	Acapsular 15	Acapsular 16	Acapsular 17	Acapsular 18	Acapsular 19	Acapsular 20	Capsular 1	Capsular 2	Capsular 3	Capsular 4	Capsular 5	Capsular 6	Capsulart 7	Capsular 8	Capsular 9	Capsular 10	Capsular 11	Capsular 12	Capsular 13	Capsular 14	Capsular 15	Capsular 16	Capsular 17	Capsular 18
NZ_AKVY01000001.1	1676236	.	GCCCCCCCC	GCCCCCCCCC	999	0.87	.	INDEL;IDV=214;IMF=0.89916;DP=12988;VDB=0.00350052;SGB=323.194;MQSB=0.999346;MQ0F=0;ICB=0.00225439;HOB=0.0849383;AC=172;AN=180;DP4=543,363,5997,3887;MQ=59	GT:PL	1/1:112,255,0	1/1:98,255,0	1/1:106,255,0	1/1:111,255,0	1/1:111,255,0	1/1:99,222,0	1/1:123,255,0	1/1:95,255,0	1/1:109,255,0	1/1:111,255,0	1/1:107,255,0	1/1:117,255,0	1/1:125,255,0	1/1:100,255,0	1/1:63,29,0	1/1:106,255,0	1/1:33,12,6	1/1:80,26,0	1/1:111,255,0	1/1:134,255,0	1/1:110,255,0	1/1:91,51,0	1/1:100,204,0	0/0:0,255,134	1/1:89,148,0	1/1:116,255,0	1/1:107,255,0	1/1:87,98,0	1/1:110,255,0	1/1:112,255,0	1/1:95,217,0	1/1:104,110,0	1/1:94,111,0	1/1:113,255,0	1/1:89,172,0	1/1:124,255,0	0/0:0,255,132	1/1:94,116,0	1/1:105,255,0	1/1:122,255,0
NZ_AKVY01000001.1	2092852	.	ATTTTTTT	ATTTTTTTT	999	0.72	.	INDEL;IDV=227;IMF=0.957806;DP=13956;VDB=0.00914154;SGB=1678.46;MQSB=1;MQ0F=0;ICB=1.79841e-08;HOB=0.288333;AC=147;AN=180;DP4=1383,1175,4882,4678;MQ=60	GT:PL	1/1:100,135,0	1/1:124,255,0	0/0:0,255,167	0/0:0,255,171	0/0:0,255,172	0/0:0,255,175	0/0:0,255,162	0/0:0,255,173	0/0:0,255,167	1/1:175,255,0	0/0:0,255,169	0/1:54,0,8	1/1:150,255,0	1/1:169,255,0	0/0:0,54,117	0/0:0,255,163	0/0:0,30,96	0/0:0,87,142	1/1:149,255,0	1/1:145,255,0	0/0:0,255,167	0/0:0,65,129	1/1:132,238,0	1/1:159,255,0	1/1:135,202,0	1/1:171,255,0	1/1:140,255,0	1/1:132,75,0	1/1:168,255,0	1/1:158,255,0	1/1:146,255,0	1/1:127,108,0	1/1:128,172,0	1/1:152,255,0	0/0:0,169,133	1/1:170,255,0	1/1:159,255,0	1/1:168,255,0	1/1:157,255,0	1/1:174,255,0
NZ_AKVY01000001.1	1638060	.	G	C	999	0.49	.	DP=17746;VDB=0.0408586;SGB=4255.15;RPB=0.0665544;MQB=0.994372;MQSB=0.984931;BQB=0;MQ0F=0;ICB=1.42995e-18;HOB=0.477778;AC=90;AN=180;DP4=5911,2511,5567,1700;MQ=59	GT:PL	0/1:255,0,255	0/1:255,0,255	0/0:0,255,255	0/0:0,255,255	0/0:0,255,255	0/0:0,255,255	0/0:0,255,255	0/0:0,255,255	0/0:0,255,255	0/0:0,255,255	0/0:0,255,255	0/0:0,255,255	0/0:0,255,255	1/1:255,255,0	0/0:0,154,255	0/0:0,255,255	0/0:0,57,255	0/0:0,123,255	1/1:255,255,0	1/1:255,255,0	0/0:0,255,255	0/0:0,114,255	0/0:0,255,255	0/0:0,255,255	0/0:0,255,255	0/0:0,255,255	0/0:0,255,255	0/0:0,255,255	0/0:0,255,255	0/0:0,255,255	0/0:0,255,255	0/0:0,255,255	0/0:0,255,255	0/0:0,255,255	0/0:0,255,255	1/1:255,255,0	1/1:255,255,0	1/1:255,255,0	1/1:255,255,0	1/1:255,255,0
NZ_AKVY01000001.1	1636909	.	A	T	594	0.3	.	DP=72;VDB=2.33253e-26;SGB=0.605158;MQSB=1;MQ0F=0;AC=62;AN=62;DP4=0,0,9,33;MQ=60	GT:PL	./.:0,0,0	./.:0,0,0	1/1:26,6,0	./.:0,0,0	1/1:16,3,0	./.:0,0,0	./.:0,0,0	./.:0,0,0	./.:0,0,0	./.:0,0,0	1/1:16,3,0	1/1:13,3,0	1/1:13,3,0	./.:0,0,0	./.:0,0,0	1/1:29,6,0	./.:0,0,0	./.:0,0,0	./.:0,0,0	1/1:23,6,0	./.:0,0,0	./.:0,0,0	1/1:16,3,0	1/1:20,3,0	./.:0,0,0	1/1:13,3,0	1/1:21,3,0	./.:0,0,0	1/1:26,6,0	./.:0,0,0	./.:0,0,0	./.:0,0,0	./.:0,0,0	1/1:16,3,0	./.:0,0,0	1/1:13,3,0	./.:0,0,0	./.:0,0,0	./.:0,0,0	1/1:26,6,0
NZ_AKVY01000001.1	1637089	.	C	T	524	0.29	.	DP=43;VDB=4.58769e-20;SGB=0.350074;RPB=1;MQB=0.513889;MQSB=1;BQB=0.986111;MQ0F=0;ICB=0.00120955;HOB=0.00059453;AC=57;AN=58;DP4=0,2,1,35;MQ=57	GT:PL	1/1:13,3,0	1/1:18,3,0	1/1:15,3,0	./.:0,0,0	./.:0,0,0	1/1:14,3,0	1/1:31,6,0	1/1:22,3,0	./.:0,0,0	./.:0,0,0	./.:0,0,0	1/1:18,3,0	./.:0,0,0	./.:0,0,0	./.:0,0,0	./.:0,0,0	./.:0,0,0	./.:0,0,0	./.:0,0,0	1/1:28,6,0	1/1:13,3,0	./.:0,0,0	./.:0,0,0	1/1:21,3,0	./.:0,0,0	./.:0,0,0	0/1:0,3,18	./.:0,0,0	1/1:32,6,0	./.:0,0,0	./.:0,0,0	./.:0,0,0	./.:0,0,0	1/1:15,3,0	1/1:38,9,0	1/1:13,3,0	./.:0,0,0	1/1:15,0,0	./.:0,0,0	1/1:17,3,0
NZ_AKVY01000001.1	230855	.	C	A	999	0.21	.	DP=17053;VDB=0.515282;SGB=2511.71;RPB=0.357563;MQB=3.6933e-19;MQSB=0;BQB=0.00251595;MQ0F=0.881253;ICB=4.30251e-08;HOB=0.297222;AC=45;AN=180;DP4=7198,5785,1749,1067;MQ=4	GT:PL	0/0:0,129,58	0/0:0,88,53	0/0:0,255,160	0/0:0,255,181	0/0:0,255,169	0/0:0,255,171	0/0:0,255,166	0/0:0,255,173	0/0:0,255,165	0/0:0,255,172	0/0:0,255,143	0/0:0,255,163	0/0:0,255,125	1/1:149,30,0	0/0:0,99,27	0/0:0,255,174	0/0:0,51,79	0/0:0,132,93	0/1:126,1,0	1/1:105,17,0	0/0:0,255,166	0/0:0,81,105	0/0:0,255,168	0/0:0,255,183	0/0:0,255,163	0/0:0,255,194	0/0:0,255,173	0/0:0,202,64	0/0:0,255,176	0/0:0,255,179	0/0:0,255,143	0/0:0,255,148	0/0:0,241,133	0/0:0,255,185	0/0:0,255,153	1/1:131,23,0	0/0:0,255,168	1/1:160,42,0	1/1:127,15,0	0/0:0,255,182
NZ_AKVY01000001.1	1876917	.	G	A	999	0.19	.	DP=15134;VDB=0.360044;SGB=3186.94;RPB=0.946194;MQB=0.999899;MQSB=0.999567;BQB=0.612907;MQ0F=0;ICB=2.27691e-08;HOB=0.293272;AC=37;AN=180;DP4=5780,5640,1360,1352;MQ=59	GT:PL	0/1:255,0,255	0/1:255,0,255	0/0:0,255,255	0/0:0,255,255	0/0:0,255,255	0/0:0,255,255	0/0:0,255,255	0/0:0,255,255	0/0:0,255,255	1/1:255,255,0	0/0:0,255,255	0/1:255,0,255	1/1:255,255,0	0/0:0,255,255	0/0:0,63,255	0/0:0,255,255	0/0:0,42,255	0/0:0,114,255	0/0:0,255,255	0/0:0,255,255	0/0:0,255,255	0/0:0,111,255	1/1:255,255,0	1/1:255,255,0	1/1:255,255,0	1/1:255,255,0	1/1:255,255,0	1/1:255,141,0	1/1:255,255,0	1/1:255,255,0	1/1:255,255,0	1/1:255,202,0	1/1:255,202,0	1/1:255,255,0	0/0:0,255,255	0/0:0,255,255	0/0:0,255,255	0/0:0,255,255	0/0:0,255,255	0/0:0,255,255
NZ_AKVY01000001.1	1639223	.	C	A,T	999	0.17	.	DP=16691;VDB=0.000985454;SGB=4202.61;RPB=9.63664e-12;MQB=0.999837;MQSB=0.998656;BQB=4.2887e-16;MQ0F=0;ICB=6.38234e-13;HOB=0.388642;AC=32,20;AN=180;DP4=8146,2684,3744,773;MQ=59	GT:PL	0/0:0,43,255,255,255,255	0/1:116,0,255,255,255,255	1/1:255,255,0,255,255,255	1/1:255,255,0,255,255,255	1/1:255,255,0,255,255,255	1/1:255,255,0,255,255,255	1/1:255,255,0,255,255,255	1/1:255,255,0,255,255,255	1/1:255,255,0,255,255,255	0/0:0,255,255,255,255,255	1/1:255,255,0,255,255,255	0/1:255,0,255,255,255,255	0/0:0,255,255,255,255,255	0/0:0,255,255,255,255,255	1/1:255,105,0,255,105,255	1/1:255,255,0,255,255,255	1/1:255,54,0,255,54,255	1/1:255,141,0,255,141,255	0/0:0,255,255,255,255,255	0/0:0,255,255,255,255,255	0/0:0,255,255,255,255,255	1/1:255,114,0,255,114,255	0/0:0,255,255,255,255,255	0/0:0,255,255,255,255,255	0/0:0,255,255,255,255,255	0/0:0,255,255,255,255,255	0/0:0,255,255,255,255,255	0/0:0,193,255,193,255,255	0/0:0,255,255,255,255,255	0/0:0,255,255,255,255,255	0/0:0,255,255,255,255,255	0/0:0,255,255,255,255,255	0/0:0,255,255,255,255,255	0/0:0,255,255,255,255,255	1/1:255,255,0,255,255,255	0/0:0,255,255,255,255,255	0/0:0,255,255,255,255,255	0/0:0,255,255,255,255,255	0/0:0,255,255,255,255,255	0/0:0,255,255,255,255,255
NZ_AKVY01000001.1	1253704	.	C	A	999	0.17	.	DP=9813;VDB=0.0831805;SGB=2751.21;RPB=1.88427e-05;MQB=1;MQSB=1;BQB=3.99186e-06;MQ0F=0;ICB=2.52775e-07;HOB=0.266111;AC=33;AN=180;DP4=3410,3689,884,803;MQ=60	GT:PL	0/1:67,0,255	0/1:138,0,255	1/1:255,123,0	1/1:255,255,0	1/1:255,255,0	1/1:255,196,0	1/1:255,255,0	1/1:255,255,0	1/1:255,255,0	0/0:0,255,255	1/1:255,255,0	0/1:255,0,255	0/0:0,255,255	0/0:0,255,255	1/1:255,45,0	1/1:255,255,0	1/1:251,27,0	1/1:255,36,0	0/0:0,196,255	0/0:0,255,255	0/0:0,214,255	1/1:187,21,0	0/0:0,172,255	0/0:0,255,255	0/0:0,255,255	0/0:0,255,255	0/0:0,255,255	0/0:0,51,255	0/0:0,255,255	0/0:0,255,255	0/0:0,199,255	0/0:0,99,255	0/0:0,111,255	0/0:0,255,255	1/1:255,148,0	0/0:0,255,255	0/0:0,255,255	0/0:0,39,255	0/0:0,255,255	0/0:0,255,255
NZ_AKVY01000001.1	401717	.	G	A	999	0.17	.	DP=16188;VDB=0.544987;SGB=3331.18;RPB=0.999536;MQB=0.999916;MQSB=0.999965;BQB=1.52608e-09;MQ0F=0;ICB=1.2796e-07;HOB=0.270123;AC=32;AN=180;DP4=7819,4617,1844,781;MQ=59	GT:PL	0/1:37,0,255	0/0:0,122,255	1/1:255,255,0	1/1:255,255,0	1/1:255,255,0	1/1:255,255,0	1/1:255,255,0	1/1:255,255,0	1/1:255,255,0	0/0:0,255,255	1/1:255,255,0	0/1:255,0,255	0/0:0,255,255	0/0:0,255,255	1/1:255,99,0	1/1:255,255,0	1/1:255,48,0	1/1:255,129,0	0/0:0,255,255	0/0:0,255,255	0/0:0,255,255	1/1:255,111,0	0/0:0,255,255	0/0:0,255,255	0/0:0,255,255	0/0:0,255,255	0/0:0,255,255	0/0:0,151,255	0/0:0,255,255	0/0:0,255,255	0/0:0,255,255	0/0:0,255,255	0/0:0,208,255	0/0:0,255,255	1/1:255,255,0	0/0:0,255,255	0/0:0,255,255	0/0:0,255,255	0/0:0,255,255	0/0:0,255,255
NZ_AKVY01000001.1	376670	.	C	T	999	0.17	.	DP=17304;VDB=0.569612;SGB=2830.96;RPB=0.882844;MQB=0.998051;MQSB=0.999244;BQB=0.194154;MQ0F=0;ICB=1.2796e-07;HOB=0.270123;AC=32;AN=180;DP4=8589,4402,1714,854;MQ=59	GT:PL	0/1:105,0,255	0/0:0,94,255	1/1:255,255,0	1/1:255,255,0	1/1:255,255,0	1/1:255,255,0	1/1:255,255,0	1/1:255,255,0	1/1:255,255,0	0/0:0,255,255	1/1:255,255,0	0/1:255,0,255	0/0:0,255,255	0/0:0,255,255	1/1:255,154,0	1/1:255,255,0	1/1:255,66,0	1/1:255,111,0	0/0:0,255,255	0/0:0,255,255	0/0:0,255,255	1/1:255,120,0	0/0:0,255,255	0/0:0,255,255	0/0:0,255,255	0/0:0,255,255	0/0:0,255,255	0/0:0,154,255	0/0:0,255,255	0/0:0,255,255	0/0:0,255,255	0/0:0,255,255	0/0:0,255,255	0/0:0,255,255	1/1:255,255,0	0/0:0,255,255	0/0:0,255,255	0/0:0,255,255	0/0:0,255,255	0/0:0,255,255
NZ_AKVY01000001.1	325303	.	GAAAAAAAA	GAAAAAAA	999	0.14	.	INDEL;IDV=222;IMF=0.965217;DP=14456;VDB=0.0463591;SGB=574.281;MQSB=0.998937;MQ0F=0;ICB=1.08683e-07;HOB=0.262716;AC=28;AN=180;DP4=7399,3249,1550,672;MQ=59	GT:PL	0/0:0,69,57	0/0:0,137,70	1/1:95,255,0	1/1:119,255,0	1/1:125,255,0	1/1:118,255,0	1/1:130,255,0	1/1:123,255,0	1/1:120,255,0	0/0:0,255,123	1/1:112,255,0	0/0:0,4,36	0/0:0,255,108	0/0:0,255,122	1/1:80,107,0	1/1:122,255,0	1/1:85,51,0	1/1:95,90,0	0/0:0,255,121	0/0:0,255,124	1/1:119,255,0	0/0:0,60,67	0/0:0,255,98	0/0:0,255,126	0/0:0,255,102	0/0:0,255,123	0/0:0,255,120	0/0:0,90,99	0/0:0,255,123	0/0:0,255,124	0/0:0,255,95	0/0:0,205,82	0/0:0,217,88	0/0:0,255,114	0/0:0,255,88	0/0:0,255,125	0/0:0,255,115	0/0:0,255,104	0/0:0,255,116	0/0:0,255,126
NZ_AKVY01000001.1	167972	.	C	A	999	0.13	.	DP=16766;VDB=0.83274;SGB=3007.42;RPB=1.1842e-05;MQB=0.999936;MQSB=0.999581;BQB=3.29263e-09;MQ0F=5.96445e-05;ICB=2.5891e-06;HOB=0.228086;AC=25;AN=180;DP4=6284,6987,1151,1039;MQ=59	GT:PL	0/0:0,25,255	0/0:0,167,255	1/1:255,255,0	1/1:255,255,0	1/1:255,255,0	1/1:255,255,0	1/1:255,255,0	1/1:255,255,0	1/1:255,255,0	0/0:0,255,255	1/1:255,255,0	0/1:255,0,255	0/0:0,255,255	0/0:0,255,255	1/1:255,93,0	1/1:255,255,0	1/1:255,63,0	1/1:255,102,0	0/0:0,255,255	0/0:0,255,255	0/0:0,255,255	0/0:0,99,255	0/0:0,255,255	0/0:0,255,255	0/0:0,255,255	0/0:0,255,255	0/0:0,255,255	0/0:0,172,255	0/0:0,255,255	0/0:0,255,255	0/0:0,255,255	0/0:0,255,255	0/0:0,255,255	0/0:0,255,255	0/0:0,255,255	0/0:0,255,255	0/0:0,255,255	0/0:0,255,255	0/0:0,255,255	0/0:0,255,255
NZ_AKVY01000001.1	1877809	.	CTTTTTTTT	CTTTTTTT	999	0.13	.	INDEL;IDV=239;IMF=0.96371;DP=16228;VDB=0.0976771;SGB=-399.96;MQSB=1;MQ0F=0;ICB=1.33576e-06;HOB=0.231111;AC=24;AN=180;DP4=7990,4379,1419,813;MQ=60	GT:PL	0/0:0,255,97	0/0:0,255,109	1/1:130,255,0	1/1:129,255,0	1/1:145,255,0	1/1:128,255,0	1/1:140,255,0	1/1:141,255,0	1/1:136,255,0	0/0:0,255,133	1/1:133,255,0	0/0:0,32,42	0/0:0,255,132	0/0:0,255,138	1/1:85,90,0	1/1:135,255,0	1/1:86,69,0	1/1:104,135,0	0/0:0,255,123	0/0:0,255,119	0/0:0,255,130	0/0:0,111,106	0/0:0,255,98	0/0:0,255,137	0/0:0,255,112	0/0:0,255,141	0/0:0,255,125	0/0:0,178,103	0/0:0,255,132	0/0:0,255,140	0/0:0,255,107	0/0:0,211,97	0/0:0,238,97	0/0:0,255,134	0/0:0,255,106	0/0:0,255,140	0/0:0,255,133	0/0:0,255,130	0/0:0,255,130	0/0:0,255,139
NZ_AKVY01000001.1	1220303	.	G	A	999	0.06	.	DP=15160;VDB=0.618846;SGB=1263.35;RPB=0.157413;MQB=0.999994;MQSB=0.999777;BQB=0.193219;MQ0F=0;ICB=0.00857988;HOB=0.103642;AC=11;AN=180;DP4=8862,4329,554,215;MQ=59	GT:PL	0/0:0,255,255	0/0:0,255,255	0/0:0,255,255	1/1:255,255,0	0/0:0,255,255	0/0:0,255,255	0/0:0,255,255	0/0:0,255,255	0/0:0,255,255	0/0:0,255,255	1/1:255,255,0	0/1:255,0,255	0/0:0,255,255	0/0:0,255,255	0/0:0,81,255	1/1:255,255,0	1/1:255,39,0	1/1:255,93,0	0/0:0,255,255	0/0:0,255,255	0/0:0,255,255	0/0:0,75,255	0/0:0,255,255	0/0:0,255,255	0/0:0,255,255	0/0:0,255,255	0/0:0,255,255	0/0:0,114,255	0/0:0,255,255	0/0:0,255,255	0/0:0,255,255	0/0:0,223,255	0/0:0,255,255	0/0:0,255,255	0/0:0,255,255	0/0:0,255,255	0/0:0,255,255	0/0:0,255,255	0/0:0,255,255	0/0:0,255,255
NZ_AKVY01000001.1	2083182	.	G	A	629	0.03	.	DP=15599;VDB=0.905015;SGB=326.157;RPB=0.97273;MQB=1;MQSB=1;BQB=0.9887;MQ0F=0;ICB=0.0146713;HOB=0.0644444;AC=6;AN=180;DP4=8922,5165,157,101;MQ=60	GT:PL	0/0:0,255,255	0/0:0,255,255	0/0:0,220,255	0/0:0,255,255	0/0:0,255,255	0/0:0,255,255	0/0:0,255,255	0/0:0,255,255	0/0:0,255,255	0/0:0,255,255	0/0:0,255,255	0/0:0,255,255	0/0:0,255,255	0/0:0,255,255	0/0:0,111,255	1/1:255,255,0	1/1:255,45,0	1/1:255,57,0	0/0:0,255,255	0/0:0,255,255	0/0:0,255,255	0/0:0,66,255	0/0:0,255,255	0/0:0,255,255	0/0:0,255,255	0/0:0,255,255	0/0:0,255,255	0/0:0,138,255	0/0:0,255,255	0/0:0,255,255	0/0:0,255,255	0/0:0,238,255	0/0:0,253,255	0/0:0,255,255	0/0:0,255,255	0/0:0,255,255	0/0:0,255,255	0/0:0,220,255	0/0:0,255,255	0/0:0,255,255
NZ_AKVY01000001.1	1668130	.	T	C	629	0.03	.	DP=16542;VDB=0.653095;SGB=-513.42;RPB=0.124309;MQB=1;MQSB=1;BQB=0.00428325;MQ0F=0;ICB=0.0146713;HOB=0.0644444;AC=6;AN=180;DP4=7366,7473,145,130;MQ=60	GT:PL	0/0:0,255,255	0/0:0,255,255	0/0:0,255,255	0/0:0,255,255	0/0:0,255,255	0/0:0,255,255	0/0:0,255,255	0/0:0,255,255	0/0:0,255,255	0/0:0,255,255	0/0:0,255,255	0/0:0,255,255	0/0:0,255,255	0/0:0,255,255	0/0:0,175,255	1/1:255,255,0	1/1:255,28,0	1/1:255,90,0	0/0:0,255,255	0/0:0,255,255	0/0:0,255,255	0/0:0,108,255	0/0:0,255,255	0/0:0,255,255	0/0:0,255,255	0/0:0,255,255	0/0:0,255,255	0/0:0,196,255	0/0:0,255,255	0/0:0,255,255	0/0:0,255,255	0/0:0,255,255	0/0:0,181,255	0/0:0,255,255	0/0:0,255,255	0/0:0,255,255	0/0:0,255,255	0/0:0,141,255	0/0:0,255,255	0/0:0,255,255
NZ_AKVY01000001.1	1731550	.	C	T	575	0.03	.	DP=15616;VDB=0.798704;SGB=332.736;RPB=0.0414238;MQB=0.999992;MQSB=0.999692;BQB=2.2184e-09;MQ0F=0;ICB=0.0146713;HOB=0.0644444;AC=6;AN=180;DP4=8073,5952,167,94;MQ=59	GT:PL	0/0:0,255,255	0/0:0,255,255	0/0:0,255,255	0/0:0,255,255	0/0:0,255,255	0/0:0,255,255	0/0:0,255,255	0/0:0,255,255	0/0:0,255,255	0/0:0,255,255	0/0:0,255,255	0/0:0,255,255	0/0:0,255,255	0/0:0,255,255	0/0:0,57,255	1/1:255,255,0	1/1:199,21,0	1/1:255,36,0	0/0:0,255,255	0/0:0,255,255	0/0:0,255,255	0/0:0,96,255	0/0:0,255,255	0/0:0,255,255	0/0:0,255,255	0/0:0,255,255	0/0:0,255,255	0/0:0,144,255	0/0:0,255,255	0/0:0,255,255	0/0:0,255,255	0/0:0,244,255	0/0:0,247,255	0/0:0,255,255	0/0:0,255,255	0/0:0,255,255	0/0:0,255,255	0/0:0,255,255	0/0:0,255,255	0/0:0,255,255
NZ_AKVY01000001.1	325469	.	TAAAAAAAAA	TAAAAAAAAAA	192	0.03	.	INDEL;IDV=207;IMF=0.892241;DP=13692;VDB=0.000888774;SGB=-5182.1;MQSB=1;MQ0F=0;ICB=0.0146713;HOB=0.0644444;AC=6;AN=180;DP4=5688,5839,340,259;MQ=59	GT:PL	0/0:0,209,98	0/0:0,255,104	0/0:0,255,102	0/0:0,255,126	0/0:0,255,127	0/0:0,255,117	0/0:0,255,117	0/0:0,255,136	0/0:0,255,113	0/0:0,255,109	0/0:0,255,122	0/0:0,255,113	0/0:0,255,103	1/1:111,255,0	0/0:0,78,107	0/0:0,255,127	0/0:0,36,61	0/0:0,108,107	1/1:124,255,0	1/1:93,255,0	0/0:0,255,110	0/0:0,49,90	0/0:0,255,126	0/0:0,255,120	0/0:0,255,109	0/0:0,255,122	0/0:0,255,127	0/0:0,108,101	0/0:0,255,121	0/0:0,255,134	0/0:0,255,118	0/0:0,217,114	0/0:0,181,108	0/0:0,255,104	0/0:0,255,110	0/0:0,255,125	0/0:0,255,124	0/0:0,253,110	0/0:0,255,108	0/0:0,255,128
NZ_AKVY01000001.1	325574	.	TAAA	TAAAAA	821	0.02	.	INDEL;IDV=216;IMF=0.96;DP=14267;VDB=0.038949;SGB=954.256;MQSB=0.998714;MQ0F=0;ICB=0.278807;HOB=0.0422222;AC=6;AN=180;DP4=7465,5294,253,152;MQ=59	GT:PL	0/1:222,0,218	0/1:220,0,153	0/0:0,255,255	0/0:0,255,255	0/0:0,255,255	0/0:0,255,255	0/0:0,255,255	0/0:0,255,255	0/0:0,255,255	1/1:255,255,0	0/0:0,255,255	0/0:0,255,255	1/1:255,255,0	0/0:0,255,255	0/0:0,87,255	0/0:0,255,255	0/0:0,42,255	0/0:0,87,255	0/0:0,255,255	0/0:0,255,255	0/0:0,255,255	0/0:0,72,255	0/0:0,255,255	0/0:0,255,255	0/0:0,255,255	0/0:0,255,255	0/0:0,255,255	0/0:0,105,255	0/0:0,255,255	0/0:0,255,255	0/0:0,255,255	0/0:0,184,255	0/0:0,205,255	0/0:0,255,255	0/0:0,255,255	0/0:0,255,255	0/0:0,255,255	0/0:0,241,255	0/0:0,255,255	0/0:0,255,255
NZ_AKVY01000001.1	472726	.	C	T	647	0.02	.	DP=15249;VDB=0.903742;SGB=882.263;RPB=0.0100904;MQB=0.999984;MQSB=0.999664;BQB=1.43368e-13;MQ0F=0;ICB=0.189207;HOB=0.0433657;AC=5;AN=178;DP4=7703,6239,287,239;MQ=59	GT:PL	0/0:0,255,255	0/0:0,255,255	0/0:0,255,255	1/1:255,255,0	0/0:0,255,255	0/0:0,255,255	0/0:0,255,255	0/0:0,255,255	0/0:0,255,255	0/0:0,255,255	1/1:255,255,0	0/1:255,0,255	0/0:0,255,255	0/0:0,255,255	0/0:0,81,255	0/0:0,255,255	0/0:0,42,255	0/0:0,144,255	0/0:0,255,255	0/0:0,255,255	0/0:0,255,255	0/0:0,66,255	0/0:0,255,255	0/0:0,255,255	0/0:0,255,255	0/0:0,255,255	0/0:0,255,255	0/0:0,123,255	0/0:0,255,255	0/0:0,255,255	0/0:0,255,255	0/0:0,255,255	0/0:0,229,255	0/0:0,255,255	0/0:0,255,255	0/0:0,255,255	0/0:0,255,255	0/0:0,255,255	0/0:0,255,255	0/0:0,255,255
NZ_AKVY01000001.1	1344362	.	T	C	633	0.02	.	DP=15515;VDB=0.109527;SGB=212.879;RPB=0.997699;MQB=0.999998;MQSB=0.999859;BQB=0.426979;MQ0F=0;ICB=0.189233;HOB=0.0429012;AC=5;AN=180;DP4=7838,5977,197,93;MQ=59	GT:PL	0/0:0,255,255	0/0:0,255,255	0/0:0,255,255	0/0:0,255,255	0/0:0,255,255	0/0:0,255,255	0/0:0,255,255	0/0:0,255,255	0/0:0,255,255	0/0:0,255,255	0/0:0,255,255	0/0:0,255,255	0/0:0,255,255	0/0:0,255,255	0/0:0,66,255	1/1:255,255,0	0/1:255,16,0	1/1:255,96,0	0/0:0,255,255	0/0:0,255,255	0/0:0,255,255	0/0:0,72,255	0/0:0,255,255	0/0:0,255,255	0/0:0,255,255	0/0:0,255,255	0/0:0,255,255	0/0:0,108,255	0/0:0,255,255	0/0:0,255,255	0/0:0,255,255	0/0:0,241,255	0/0:0,199,255	0/0:0,255,255	0/0:0,255,255	0/0:0,255,255	0/0:0,255,255	0/0:0,255,255	0/0:0,255,255	0/0:0,255,255
NZ_AKVY01000001.1	961672	.	G	A	426	0.02	.	DP=16494;VDB=0.666651;SGB=-5020.78;RPB=6.04176e-06;MQB=0;MQSB=0;BQB=0.0614818;MQ0F=0.0135807;ICB=0.189233;HOB=0.0429012;AC=5;AN=180;DP4=8714,5888,59,215;MQ=38	GT:PL	0/0:0,255,255	0/0:0,255,255	0/0:0,255,255	0/0:0,255,255	0/0:0,255,255	0/0:0,255,255	0/0:0,255,255	0/0:0,255,255	0/0:0,255,255	0/0:0,255,255	0/0:0,255,255	0/0:0,255,255	0/0:0,255,255	0/0:0,255,255	0/0:0,105,255	0/1:176,0,15	1/1:171,33,0	1/1:197,30,0	0/0:0,255,255	0/0:0,255,255	0/0:0,255,255	0/0:0,87,255	0/0:0,255,255	0/0:0,255,255	0/0:0,255,255	0/0:0,255,255	0/0:0,255,255	0/0:0,55,255	0/0:0,255,255	0/0:0,255,255	0/0:0,255,255	0/0:0,255,255	0/0:0,244,255	0/0:0,255,255	0/0:0,255,255	0/0:0,255,255	0/0:0,255,255	0/0:0,255,255	0/0:0,255,255	0/0:0,255,255
NZ_AKVY01000001.1	2091801	.	C	A	405	0.02	.	DP=17211;VDB=0.0728016;SGB=-480.739;RPB=0.190622;MQB=0.999991;MQSB=0.999206;BQB=0.0132374;MQ0F=0;ICB=0.0907772;HOB=0.0434568;AC=4;AN=180;DP4=10284,5000,269,94;MQ=59	GT:PL	0/0:0,255,255	0/0:0,255,255	0/0:0,255,255	0/0:0,255,255	0/0:0,255,255	0/0:0,255,255	0/0:0,255,255	0/0:0,255,255	0/0:0,255,255	0/0:0,255,255	0/0:0,255,255	0/0:0,255,255	0/0:0,255,255	0/0:0,255,255	0/0:0,120,255	0/0:0,255,255	0/0:0,48,255	0/0:0,178,255	0/0:0,255,255	0/0:0,255,255	0/0:0,255,255	0/0:0,96,255	0/0:0,255,255	0/0:0,255,255	0/0:0,255,255	0/0:0,255,255	0/0:0,255,255	0/0:0,166,255	0/0:0,255,255	0/0:0,255,255	0/0:0,255,255	0/0:0,244,255	0/0:0,255,255	0/0:0,255,255	1/1:255,255,0	0/0:0,255,255	0/0:0,255,255	0/0:0,255,255	0/0:0,255,255	0/0:0,255,255
NZ_AKVY01000001.1	1656061	.	T	G	405	0.02	.	DP=15720;VDB=0.26348;SGB=1055.08;RPB=0.387672;MQB=0.999987;MQSB=0.999998;BQB=0.281113;MQ0F=0;ICB=0.0907772;HOB=0.0434568;AC=4;AN=180;DP4=7504,6397,219,229;MQ=59	GT:PL	0/0:0,255,255	0/0:0,255,255	0/0:0,255,255	0/0:0,255,255	0/0:0,255,255	0/0:0,255,255	0/0:0,255,255	0/0:0,255,255	0/0:0,255,255	0/0:0,255,255	0/0:0,255,255	0/0:0,255,255	0/0:0,255,255	0/0:0,255,255	0/0:0,78,255	0/0:0,255,255	0/0:0,39,255	0/0:0,117,255	0/0:0,255,255	0/0:0,255,255	0/0:0,255,255	0/0:0,99,255	0/0:0,255,255	0/0:0,255,255	0/0:0,255,255	0/0:0,255,255	0/0:0,255,255	0/0:0,163,255	0/0:0,255,255	0/0:0,255,255	0/0:0,255,255	0/0:0,187,255	0/0:0,181,255	0/0:0,255,255	0/0:0,255,255	0/0:0,255,255	1/1:255,255,0	0/0:0,255,255	0/0:0,255,255	0/0:0,255,255
NZ_AKVY01000001.1	1689469	.	T	G	255	0.02	.	DP=19426;VDB=1.48812e-09;SGB=-14039.5;RPB=0;MQB=0;MQSB=2.6298e-05;BQB=1.67815e-10;MQ0F=0.551632;ICB=0.189233;HOB=0.0429012;AC=5;AN=180;DP4=9492,7819,571,669;MQ=11	GT:PL	0/0:0,255,249	0/0:0,255,255	0/0:0,255,255	0/0:0,255,255	0/0:0,255,255	0/0:0,255,255	0/0:0,255,161	0/0:0,255,255	0/0:0,255,255	0/0:0,255,248	0/0:0,255,255	0/0:0,255,255	0/0:0,255,255	0/0:0,255,255	0/0:0,255,245	0/0:0,255,255	0/0:0,17,136	0/0:0,72,195	0/0:0,255,255	0/0:0,255,149	0/0:0,255,151	0/0:0,137,194	0/0:0,255,255	0/0:0,255,255	0/0:0,255,255	0/0:0,255,229	0/0:0,255,255	0/0:0,180,210	0/0:0,255,208	0/0:0,255,247	0/0:0,255,255	0/0:0,255,255	0/0:0,229,246	0/0:0,247,188	0/0:0,255,226	0/0:0,255,255	1/1:76,18,0	0/0:0,255,255	0/0:0,255,255	0/0:0,255,255
NZ_AKVY01000001.1	2043512	.	TAAAAAAA	TAAAAAAAA	202	0.02	.	INDEL;IDV=212;IMF=0.879668;DP=18121;VDB=0.00478051;SGB=-1835.73;MQSB=0.999999;MQ0F=0;ICB=0.0907772;HOB=0.0434568;AC=4;AN=180;DP4=9904,5301,280,141;MQ=59	GT:PL	0/0:0,255,159	0/0:0,255,156	0/0:0,255,150	0/0:0,255,161	0/0:0,255,158	0/0:0,255,155	0/0:0,255,152	0/0:0,255,151	0/0:0,255,159	0/0:0,255,156	0/0:0,255,154	0/0:0,255,153	0/0:0,255,154	0/0:0,255,170	0/0:0,160,104	0/0:0,255,158	0/0:0,75,113	0/0:0,190,126	0/0:0,255,155	0/0:0,255,149	0/0:0,255,153	0/0:0,132,126	0/0:0,255,139	0/0:0,255,158	0/0:0,255,152	0/0:0,255,164	0/0:0,255,162	0/0:0,241,119	0/0:0,255,166	0/0:0,255,164	0/0:0,255,145	0/0:0,255,129	0/0:0,255,129	0/0:0,255,146	0/0:0,255,143	0/0:0,255,155	1/1:149,255,0	0/0:0,255,163	0/0:0,255,154	0/0:0,255,161
NZ_AKVY01000001.1	2057480	.	T	C	425	0.01	.	DP=15070;VDB=0.325753;SGB=834.783;RPB=0.846903;MQB=0.999997;MQSB=0.99996;BQB=0.721615;MQ0F=0;ICB=0.663112;HOB=0.0216667;AC=3;AN=180;DP4=10108,3842,272,99;MQ=59	GT:PL	0/0:0,255,255	0/0:0,255,255	1/1:255,255,0	0/0:0,255,255	0/1:255,0,255	0/0:0,255,255	0/0:0,255,255	0/0:0,255,255	0/0:0,255,255	0/0:0,255,255	0/0:0,255,255	0/0:0,255,255	0/0:0,255,255	0/0:0,255,255	0/0:0,102,255	0/0:0,255,255	0/0:0,45,255	0/0:0,78,255	0/0:0,255,255	0/0:0,255,255	0/0:0,255,255	0/0:0,87,255	0/0:0,255,255	0/0:0,255,255	0/0:0,255,255	0/0:0,255,255	0/0:0,255,255	0/0:0,102,255	0/0:0,255,255	0/0:0,255,255	0/0:0,255,255	0/0:0,220,255	0/0:0,184,255	0/0:0,255,255	0/0:0,255,255	0/0:0,255,255	0/0:0,255,255	0/0:0,255,255	0/0:0,255,255	0/0:0,255,255
NZ_AKVY01000001.1	1822316	.	T	C	425	0.01	.	DP=15113;VDB=0.746293;SGB=1153.85;RPB=0.944909;MQB=0.999975;MQSB=0.999998;BQB=0.796234;MQ0F=0;ICB=0.663112;HOB=0.0216667;AC=3;AN=180;DP4=8848,4854,250,103;MQ=59	GT:PL	0/0:0,255,255	0/0:0,255,255	1/1:255,255,0	0/0:0,255,255	0/1:255,0,255	0/0:0,255,255	0/0:0,255,255	0/0:0,255,255	0/0:0,255,255	0/0:0,255,255	0/0:0,255,255	0/0:0,255,255	0/0:0,255,255	0/0:0,255,255	0/0:0,69,255	0/0:0,255,255	0/0:0,63,255	0/0:0,75,255	0/0:0,255,255	0/0:0,255,255	0/0:0,255,255	0/0:0,69,255	0/0:0,255,255	0/0:0,255,255	0/0:0,255,255	0/0:0,255,255	0/0:0,255,255	0/0:0,138,255	0/0:0,255,255	0/0:0,255,255	0/0:0,255,255	0/0:0,220,255	0/0:0,166,255	0/0:0,255,255	0/0:0,255,255	0/0:0,255,255	0/0:0,255,255	0/0:0,255,255	0/0:0,255,255	0/0:0,255,255
NZ_AKVY01000001.1	1764286	.	G	A	425	0.01	.	DP=17270;VDB=0.171546;SGB=528.081;RPB=0.040521;MQB=0.999993;MQSB=0.999673;BQB=0.586409;MQ0F=0;ICB=0.663112;HOB=0.0216667;AC=3;AN=180;DP4=8499,7607,162,144;MQ=59	GT:PL	0/0:0,255,255	0/0:0,255,255	0/0:0,255,255	0/0:0,255,255	0/0:0,255,255	0/0:0,255,255	0/0:0,255,255	0/0:0,255,255	0/0:0,255,255	0/0:0,255,255	1/1:255,255,0	0/1:255,0,255	0/0:0,255,255	0/0:0,255,255	0/0:0,132,255	0/0:0,255,255	0/0:0,51,255	0/0:0,141,255	0/0:0,255,255	0/0:0,255,255	0/0:0,255,255	0/0:0,144,255	0/0:0,255,255	0/0:0,255,255	0/0:0,255,255	0/0:0,255,255	0/0:0,255,255	0/0:0,232,255	0/0:0,255,255	0/0:0,255,255	0/0:0,255,255	0/0:0,255,255	0/0:0,253,255	0/0:0,255,255	0/0:0,255,255	0/0:0,255,255	0/0:0,255,255	0/0:0,255,255	0/0:0,255,255	0/0:0,255,255
NZ_AKVY01000001.1	1676519	.	G	A	425	0.01	.	DP=14603;VDB=0.0192955;SGB=537.088;RPB=0.984985;MQB=1;MQSB=1;BQB=0.967553;MQ0F=0;ICB=0.663112;HOB=0.0216667;AC=3;AN=180;DP4=7655,5458,183,128;MQ=60	GT:PL	0/0:0,255,255	0/0:0,255,255	1/1:255,255,0	0/0:0,255,255	0/1:255,0,255	0/0:0,255,255	0/0:0,255,255	0/0:0,255,255	0/0:0,255,255	0/0:0,255,255	0/0:0,255,255	0/0:0,255,255	0/0:0,255,255	0/0:0,255,255	0/0:0,69,255	0/0:0,255,255	0/0:0,42,255	0/0:0,78,255	0/0:0,255,255	0/0:0,255,255	0/0:0,255,255	0/0:0,54,255	0/0:0,255,255	0/0:0,255,255	0/0:0,255,255	0/0:0,255,255	0/0:0,255,255	0/0:0,151,255	0/0:0,255,255	0/0:0,255,255	0/0:0,255,255	0/0:0,205,255	0/0:0,141,255	0/0:0,255,255	0/0:0,255,255	0/0:0,255,255	0/0:0,255,255	0/0:0,253,255	0/0:0,255,255	0/0:0,255,255
NZ_AKVY01000001.1	1400251	.	T	G	425	0.01	.	DP=12104;VDB=0.0364901;SGB=737.215;RPB=0.0246801;MQB=0.0101582;MQSB=0.914758;BQB=0.00431274;MQ0F=0.0482485;ICB=0.663112;HOB=0.0216667;AC=3;AN=180;DP4=7222,3718,162,65;MQ=50	GT:PL	0/0:0,255,255	0/0:0,255,255	1/1:255,92,0	0/0:0,255,255	0/1:255,0,255	0/0:0,255,255	0/0:0,255,255	0/0:0,255,255	0/0:0,255,255	0/0:0,255,255	0/0:0,255,255	0/0:0,255,255	0/0:0,255,255	0/0:0,255,255	0/0:0,99,255	0/0:0,255,255	0/0:0,66,255	0/0:0,129,255	0/0:0,255,255	0/0:0,255,255	0/0:0,255,255	0/0:0,81,255	0/0:0,160,255	0/0:0,255,255	0/0:0,241,255	0/0:0,255,255	0/0:0,255,255	0/0:0,132,255	0/0:0,255,255	0/0:0,255,255	0/0:0,244,255	0/0:0,148,255	0/0:0,111,255	0/0:0,255,255	0/0:0,160,255	0/0:0,255,255	0/0:0,255,255	0/0:0,255,255	0/0:0,255,255	0/0:0,255,255
NZ_AKVY01000001.1	863642	.	T	C	425	0.01	.	DP=12251;VDB=0.00242481;SGB=788.404;RPB=6.22698e-05;MQB=1;MQSB=1;BQB=0.0287991;MQ0F=0;ICB=0.663112;HOB=0.0216667;AC=3;AN=180;DP4=5975,4917,159,128;MQ=60	GT:PL	0/0:0,181,255	0/0:0,255,255	0/0:0,255,255	0/0:0,255,255	0/0:0,255,255	0/0:0,255,255	0/0:0,255,255	0/0:0,255,255	0/0:0,255,255	0/0:0,255,255	1/1:255,255,0	0/1:255,0,255	0/0:0,255,255	0/0:0,255,255	0/0:0,33,255	0/0:0,255,255	0/0:0,27,220	0/0:0,90,255	0/0:0,226,255	0/0:0,255,255	0/0:0,255,255	0/0:0,51,255	0/0:0,241,255	0/0:0,255,255	0/0:0,255,255	0/0:0,255,255	0/0:0,255,255	0/0:0,66,255	0/0:0,255,255	0/0:0,255,255	0/0:0,255,255	0/0:0,114,255	0/0:0,141,255	0/0:0,255,255	0/0:0,175,255	0/0:0,255,255	0/0:0,255,255	0/0:0,255,255	0/0:0,255,255	0/0:0,255,255
NZ_AKVY01000001.1	722765	.	C	T	425	0.01	.	DP=13157;VDB=0.925329;SGB=721.757;RPB=0.647888;MQB=0.999986;MQSB=1;BQB=0.0257033;MQ0F=0;ICB=0.663112;HOB=0.0216667;AC=3;AN=180;DP4=5641,5967,175,147;MQ=59	GT:PL	0/0:0,208,255	0/0:0,255,255	1/1:255,255,0	0/0:0,255,255	0/1:255,0,255	0/0:0,255,255	0/0:0,255,255	0/0:0,255,255	0/0:0,255,255	0/0:0,255,255	0/0:0,255,255	0/0:0,255,255	0/0:0,255,255	0/0:0,255,255	0/0:9,57,255	0/0:0,255,255	0/0:0,27,226	0/0:0,84,255	0/0:0,208,255	0/0:0,255,255	0/0:0,255,255	0/0:0,81,255	0/0:0,235,255	0/0:0,255,255	0/0:0,255,255	0/0:0,255,255	0/0:0,255,255	0/0:0,87,255	0/0:0,255,255	0/0:0,255,255	0/0:0,255,255	0/0:0,157,255	0/0:0,160,255	0/0:0,255,255	0/0:0,220,255	0/0:0,255,255	0/0:0,255,255	0/0:0,255,255	0/0:0,255,255	0/0:0,255,255
NZ_AKVY01000001.1	696414	.	A	T	425	0.01	.	DP=12596;VDB=0.0485215;SGB=537.088;RPB=0.553564;MQB=0.999996;MQSB=0.999852;BQB=0.428867;MQ0F=0;ICB=0.663112;HOB=0.0216667;AC=3;AN=180;DP4=6078,5234,140,171;MQ=59	GT:PL	0/0:0,255,255	0/0:0,255,255	0/0:0,255,255	0/0:0,255,255	0/0:0,255,255	0/0:0,255,255	0/0:0,255,255	0/0:0,255,255	0/0:0,255,255	0/0:0,255,255	1/1:255,255,0	0/1:255,0,255	0/0:0,255,255	0/0:0,255,255	0/0:0,42,255	0/0:0,255,255	0/0:0,33,255	0/0:0,51,255	0/0:0,255,255	0/0:0,255,255	0/0:0,255,255	0/0:0,63,255	0/0:0,241,255	0/0:0,255,255	0/0:0,217,255	0/0:0,255,255	0/0:0,255,255	0/0:0,42,255	0/0:0,255,255	0/0:0,255,255	0/0:0,244,255	0/0:0,117,255	0/0:0,87,255	0/0:0,255,255	0/0:0,163,255	0/0:0,255,255	0/0:0,255,255	0/0:0,255,255	0/0:0,255,255	0/0:0,255,255
NZ_AKVY01000001.1	296471	.	A	G	425	0.01	.	DP=18088;VDB=0.916681;SGB=215.394;RPB=0.567699;MQB=0.999985;MQSB=0.999398;BQB=0.919805;MQ0F=0;ICB=0.663112;HOB=0.0216667;AC=3;AN=180;DP4=9348,6933,188,119;MQ=59	GT:PL	0/0:0,255,255	0/0:0,255,255	0/0:0,255,255	0/0:0,255,255	0/0:0,255,255	0/0:0,255,255	0/0:0,255,255	0/0:0,255,255	0/0:0,255,255	0/0:0,255,255	1/1:255,255,0	0/1:255,0,255	0/0:0,255,255	0/0:0,255,255	0/0:0,148,255	0/0:0,255,255	0/0:0,54,255	0/0:0,163,255	0/0:0,255,255	0/0:0,255,255	0/0:0,255,255	0/0:0,135,255	0/0:0,255,255	0/0:0,255,255	0/0:0,255,255	0/0:0,255,255	0/0:0,255,255	0/0:0,220,255	0/0:0,255,255	0/0:0,255,255	0/0:0,255,255	0/0:0,255,255	0/0:0,255,255	0/0:0,255,255	0/0:0,255,255	0/0:0,255,255	0/0:0,255,255	0/0:0,255,255	0/0:0,255,255	0/0:0,255,255
NZ_AKVY01000001.1	57750	.	G	A	425	0.01	.	DP=18478;VDB=0.277707;SGB=860.156;RPB=0.985223;MQB=0.999983;MQSB=0.999997;BQB=0.853738;MQ0F=0;ICB=0.663112;HOB=0.0216667;AC=3;AN=180;DP4=11923,5244,265,117;MQ=59	GT:PL	0/0:0,255,255	0/0:0,255,255	1/1:255,255,0	0/0:0,255,255	0/1:255,0,255	0/0:0,255,255	0/0:0,255,255	0/0:0,255,255	0/0:0,255,255	0/0:0,255,255	0/0:0,255,255	0/0:0,255,255	0/0:0,255,255	0/0:0,255,255	0/0:0,184,255	0/0:0,255,255	0/0:0,108,255	0/0:0,202,255	0/0:0,255,255	0/0:0,255,255	0/0:0,255,255	0/0:0,117,255	0/0:0,255,255	0/0:0,255,255	0/0:0,255,255	0/0:0,255,255	0/0:0,255,255	0/0:0,255,255	0/0:0,255,255	0/0:0,255,255	0/0:0,255,255	0/0:0,255,255	0/0:0,255,255	0/0:0,255,255	0/0:0,255,255	0/0:0,255,255	0/0:0,255,255	0/0:0,255,255	0/0:0,255,255	0/0:0,255,255
NZ_AKVY01000001.1	894202	.	T	A	418	0.01	.	DP=15574;VDB=1;SGB=-4013.88;RPB=0.402734;MQB=9.44729e-07;MQSB=0;BQB=0.994346;MQ0F=0.0425067;ICB=0.750387;HOB=0.0212346;AC=4;AN=180;DP4=9357,4493,117,64;MQ=40	GT:PL	0/0:0,255,255	0/0:0,255,255	0/0:0,255,255	0/0:0,255,255	0/0:0,255,255	0/0:0,255,255	0/0:0,255,255	0/0:0,255,255	0/0:0,255,255	0/0:0,255,255	0/0:0,255,255	0/0:0,255,255	0/0:0,255,255	0/0:0,255,255	0/0:0,96,255	0/0:0,255,255	0/0:0,33,218	0/0:0,90,255	0/0:0,255,255	0/0:0,255,255	0/0:0,255,255	0/0:0,108,255	0/0:0,255,255	0/0:0,255,255	0/0:0,255,255	0/0:0,255,255	0/0:0,255,255	0/0:0,117,255	0/0:0,255,255	0/0:0,255,255	1/1:255,64,0	0/1:136,0,255	0/1:127,0,255	0/0:0,255,255	0/0:0,194,255	0/0:0,255,255	0/0:0,255,255	0/0:0,255,255	0/0:0,255,255	0/0:0,255,255
NZ_AKVY01000001.1	736641	.	C	G	383	0.01	.	DP=16352;VDB=0.430508;SGB=210.497;RPB=0.970991;MQB=0.999999;MQSB=0.999903;BQB=0.726398;MQ0F=0;ICB=0.663112;HOB=0.0216667;AC=3;AN=180;DP4=7491,7152,43,47;MQ=59	GT:PL	0/0:0,255,255	0/0:0,255,255	0/0:0,255,255	0/0:0,255,255	0/0:0,255,255	0/0:0,255,255	0/0:0,255,255	0/0:0,255,255	0/0:0,255,255	0/0:0,255,255	0/0:0,255,255	0/0:0,255,255	0/0:0,255,255	0/0:0,255,255	0/0:0,72,255	0/0:0,255,255	0/0:0,33,255	0/0:0,108,255	0/0:0,255,255	0/0:0,255,255	0/0:0,255,255	0/0:0,69,255	0/0:0,255,255	0/0:0,255,255	0/0:0,255,255	0/0:0,255,255	0/0:0,255,255	1/1:255,42,0	0/1:213,0,255	0/0:0,255,255	0/0:0,255,255	0/0:0,255,255	0/0:0,255,255	0/0:0,255,255	0/0:0,255,255	0/0:0,255,255	0/0:0,255,255	0/0:0,255,255	0/0:0,255,255	0/0:0,255,255
NZ_AKVY01000001.1	988755	.	G	T	362	0.01	.	DP=14402;VDB=0.891818;SGB=-356.468;RPB=0.314317;MQB=1;MQSB=1;BQB=0.686897;MQ0F=0;ICB=0.663112;HOB=0.0216667;AC=3;AN=180;DP4=5840,6982,39,51;MQ=60	GT:PL	0/0:0,144,255	0/0:0,255,255	0/0:0,220,255	0/0:0,255,255	0/0:0,255,255	0/0:0,255,255	0/0:0,255,255	0/0:0,255,255	0/0:0,255,255	0/0:0,255,255	0/0:0,255,255	0/0:0,255,255	0/0:0,255,255	0/0:0,255,255	0/0:0,42,255	0/0:0,255,255	0/0:0,15,202	0/0:0,48,255	0/0:0,255,255	0/0:0,255,255	0/0:0,255,255	0/0:0,66,255	0/0:0,255,255	0/0:0,255,255	0/0:0,255,255	0/0:0,255,255	0/0:0,255,255	1/1:255,93,0	0/1:192,0,255	0/0:0,255,255	0/0:0,255,255	0/0:0,238,255	0/0:0,160,255	0/0:0,255,255	0/0:0,255,255	0/0:0,255,255	0/0:0,255,255	0/0:0,205,255	0/0:0,255,255	0/0:0,255,255
NZ_AKVY01000001.1	1233533	.	A	G	196	0.01	.	DP=17867;VDB=1;SGB=-12122.4;RPB=3.19324e-37;MQB=0;MQSB=0.000497875;BQB=0.00262596;MQ0F=0.00677226;ICB=0.750387;HOB=0.0212346;AC=4;AN=180;DP4=11279,4400,542,171;MQ=50	GT:PL	0/0:0,243,255	0/0:0,255,255	0/0:0,255,255	0/0:0,255,255	0/0:0,255,255	1/1:255,210,0	0/0:0,255,255	0/0:0,255,255	0/0:0,255,255	0/0:0,255,255	0/0:0,255,255	0/0:0,255,255	0/0:0,255,255	0/0:0,255,255	0/0:0,59,255	0/0:0,255,255	0/0:0,63,255	0/0:0,133,255	0/0:0,76,255	0/0:0,255,255	0/0:0,255,255	0/1:30,0,255	0/0:0,202,255	0/0:0,255,255	0/0:0,255,255	0/0:0,255,255	0/0:0,255,255	0/0:0,50,255	0/0:0,255,255	0/0:0,247,255	0/0:0,255,255	0/0:0,205,255	0/0:0,165,255	0/0:0,255,255	0/0:0,211,255	0/0:0,255,255	0/0:0,255,255	0/0:0,255,255	0/0:0,255,255	0/0:0,255,255
NZ_AKVY01000001.1	1219494	.	A	G	186	0.01	.	DP=10448;VDB=0.284844;SGB=45.5099;RPB=0.656199;MQB=1;MQSB=0.999785;BQB=0.633294;MQ0F=0;ICB=0.494507;HOB=0.0219753;AC=2;AN=180;DP4=5502,4023,11,13;MQ=59	GT:PL	0/0:0,175,255	0/0:0,255,255	0/0:0,255,255	0/0:0,255,255	0/0:0,255,255	0/0:0,255,255	0/0:0,255,255	0/0:0,255,255	0/0:0,255,255	0/0:0,255,255	0/0:0,255,255	0/0:0,255,255	0/0:0,255,255	0/0:0,255,255	1/1:255,29,0	0/0:0,255,255	0/0:0,18,204	0/0:0,39,255	0/0:0,217,255	0/0:0,255,255	0/0:0,255,255	0/0:0,36,255	0/0:0,148,255	0/0:0,255,255	0/0:0,214,255	0/0:0,255,255	0/0:0,235,255	0/0:0,66,255	0/0:0,255,255	0/0:0,255,255	0/0:0,205,255	0/0:0,84,255	0/0:0,69,255	0/0:0,255,255	0/0:0,90,255	0/0:0,255,255	0/0:0,255,255	0/0:0,255,255	0/0:0,255,255	0/0:0,255,255
NZ_AKVY01000001.1	1207668	.	T	C	186	0.01	.	DP=14256;VDB=0.731572;SGB=33.0109;RPB=0.953203;MQB=0.999999;MQSB=0.999959;BQB=0.241222;MQ0F=0;ICB=0.494507;HOB=0.0219753;AC=2;AN=180;DP4=7392,5625,11,8;MQ=59	GT:PL	0/0:0,255,255	0/0:0,255,255	0/0:0,255,255	0/0:0,255,255	0/0:0,255,255	0/0:0,255,255	0/0:0,255,255	0/0:0,255,255	0/0:0,255,255	0/0:0,255,255	0/0:0,255,255	0/0:0,255,255	0/0:0,255,255	0/0:0,255,255	1/1:255,32,0	0/0:0,255,255	0/0:0,18,153	0/0:0,57,255	0/0:0,255,255	0/0:0,255,255	0/0:0,255,255	0/0:0,60,255	0/0:0,255,255	0/0:0,255,255	0/0:0,255,255	0/0:0,255,255	0/0:0,255,255	0/0:0,90,255	0/0:0,255,255	0/0:0,255,255	0/0:0,255,255	0/0:0,169,255	0/0:0,144,255	0/0:0,255,255	0/0:0,255,255	0/0:0,255,255	0/0:0,255,255	0/0:0,255,255	0/0:0,255,255	0/0:0,255,255
NZ_AKVY01000001.1	698918	.	T	C	186	0.01	.	DP=13752;VDB=0.469557;SGB=270.484;RPB=0.97555;MQB=0.999993;MQSB=0.999501;BQB=0.0203681;MQ0F=0;ICB=0.494507;HOB=0.0219753;AC=2;AN=180;DP4=6089,6409,84,109;MQ=59	GT:PL	0/0:0,255,255	0/0:0,255,255	0/0:0,255,255	0/0:0,255,255	0/0:0,255,255	0/0:0,255,255	0/0:0,255,255	0/0:0,255,255	0/0:0,255,255	0/0:0,255,255	0/0:0,255,255	0/0:0,255,255	0/0:0,255,255	0/0:0,255,255	0/0:0,63,255	0/0:0,255,255	0/0:0,24,241	0/0:0,78,255	0/0:0,255,255	0/0:0,255,255	0/0:0,255,255	0/0:0,57,255	0/0:0,255,255	0/0:0,255,255	0/0:0,255,255	0/0:0,255,255	0/0:0,255,255	0/0:0,126,255	0/0:0,255,255	0/0:0,255,255	0/0:0,220,255	0/0:0,178,255	0/0:0,138,255	0/0:0,255,255	0/0:0,255,255	0/0:0,255,255	0/0:0,255,255	0/0:0,255,255	0/0:0,255,255	0/0:0,255,255
NZ_AKVY01000001.1	683351	.	CTTT	CTTTT	186	0.01	.	INDEL;IDV=39;IMF=0.975;DP=14621;VDB=0.155316;SGB=116.002;MQSB=1;MQ0F=0;ICB=0.493978;HOB=0.0240928;AC=2;AN=164;DP4=7033,6318,23,13;MQ=60	GT:PL	0/0:0,255,255	0/0:0,255,255	0/0:0,255,255	0/0:0,255,255	0/0:0,255,255	0/0:0,255,255	0/0:0,255,255	0/0:0,255,255	0/0:0,255,255	0/0:0,255,255	0/0:0,255,255	0/0:0,255,255	0/0:0,255,255	0/0:0,255,255	1/1:255,105,0	0/0:0,255,255	0/0:0,78,255	0/0:0,102,255	0/0:0,255,255	0/0:0,255,255	0/0:0,255,255	0/0:0,81,255	0/0:0,255,255	0/0:0,255,255	0/0:0,255,255	0/0:0,255,255	0/0:0,255,255	0/0:0,190,255	0/0:0,255,255	0/0:0,255,255	0/0:0,255,255	0/0:0,255,255	0/0:0,255,255	0/0:0,255,255	0/0:0,255,255	0/0:0,255,255	0/0:0,255,255	0/0:0,255,255	0/0:0,255,255	0/0:0,255,255
NZ_AKVY01000001.1	2139480	.	G	T	185	0.01	.	DP=15485;VDB=0.639693;SGB=122.002;RPB=0.693909;MQB=0.999997;MQSB=0.999998;BQB=0.578195;MQ0F=0;ICB=0.494507;HOB=0.0219753;AC=2;AN=180;DP4=6715,7678,42,52;MQ=59	GT:PL	0/0:0,255,255	0/0:0,255,255	0/0:0,255,255	0/0:0,255,255	0/0:0,255,255	0/0:0,255,255	0/0:0,255,255	0/0:0,255,255	0/0:0,255,255	0/0:0,255,255	0/0:0,255,255	0/0:0,255,255	0/0:0,255,255	0/0:0,255,255	0/0:0,90,255	0/0:0,255,255	0/0:0,30,238	0/0:0,75,255	0/0:0,255,255	0/0:0,255,255	0/0:0,255,255	0/0:0,60,255	0/0:0,255,255	0/0:0,255,255	0/0:0,255,255	0/0:0,255,255	0/0:0,255,255	0/0:0,114,255	0/0:0,255,255	0/0:0,255,255	0/0:0,255,255	0/0:0,202,255	0/0:0,166,255	0/0:0,255,255	0/0:0,232,255	0/0:0,255,255	0/0:0,255,255	0/0:0,255,255	0/0:0,255,255	0/0:0,255,255
NZ_AKVY01000001.1	2115824	.	T	C	185	0.01	.	DP=17431;VDB=0.00422302;SGB=68.0092;RPB=0.37383;MQB=0.999999;MQSB=0.999495;BQB=0.0555689;MQ0F=0;ICB=0.494507;HOB=0.0219753;AC=2;AN=180;DP4=9242,6809,28,30;MQ=59	GT:PL	0/0:0,255,255	0/0:0,255,255	0/0:0,255,255	0/0:0,255,255	0/0:0,255,255	0/0:0,255,255	0/0:0,255,255	0/0:0,255,255	0/0:0,255,255	0/0:0,255,255	0/0:0,255,255	0/0:0,255,255	0/0:0,255,255	0/0:0,255,255	0/0:0,169,255	0/0:0,255,255	0/0:0,69,255	1/1:255,135,0	0/0:0,255,255	0/0:0,255,255	0/0:0,255,255	0/0:0,117,255	0/0:0,255,255	0/0:0,255,255	0/0:0,255,255	0/0:0,255,255	0/0:0,255,255	0/0:0,250,255	0/0:0,255,255	0/0:0,255,255	0/0:0,255,255	0/0:0,255,255	0/0:0,229,255	0/0:0,255,255	0/0:0,255,255	0/0:0,255,255	0/0:0,255,255	0/0:0,255,255	0/0:0,255,255	0/0:0,255,255
NZ_AKVY01000001.1	2078499	.	G	A	185	0.01	.	DP=15214;VDB=0.999999;SGB=563.978;RPB=0.341506;MQB=0.999999;MQSB=0.999833;BQB=0.0999336;MQ0F=0;ICB=0.494507;HOB=0.0219753;AC=2;AN=180;DP4=8558,5426,91,73;MQ=59	GT:PL	0/0:0,255,255	0/0:0,255,255	0/0:0,255,255	0/0:0,255,255	0/0:0,255,255	0/0:0,255,255	0/0:0,255,255	0/0:0,255,255	0/0:0,255,255	0/0:0,255,255	0/0:0,255,255	0/0:0,255,255	0/0:0,255,255	0/0:0,255,255	0/0:0,72,255	0/0:0,255,255	0/0:0,33,255	0/0:0,54,255	1/1:255,255,0	0/0:0,255,255	0/0:0,255,255	0/0:0,84,255	0/0:0,255,255	0/0:0,255,255	0/0:0,255,255	0/0:0,255,255	0/0:0,255,255	0/0:0,123,255	0/0:0,255,255	0/0:0,255,255	0/0:0,255,255	0/0:0,184,255	0/0:0,232,255	0/0:0,255,255	0/0:0,255,255	0/0:0,255,255	0/0:0,255,255	0/0:0,249,255	0/0:0,255,255	0/0:0,255,255
NZ_AKVY01000001.1	2061451	.	C	A	185	0.01	.	DP=17119;VDB=0.944834;SGB=318.477;RPB=0.758491;MQB=0.999999;MQSB=0.999864;BQB=0.0255394;MQ0F=0;ICB=0.494507;HOB=0.0219753;AC=2;AN=180;DP4=9302,6444,143,82;MQ=59	GT:PL	0/0:0,255,255	0/0:0,255,255	0/0:0,255,255	0/0:0,255,255	0/0:0,255,255	0/0:0,255,255	0/0:0,255,255	0/0:0,255,255	1/1:255,255,0	0/0:0,255,255	0/0:0,255,255	0/0:0,255,255	0/0:0,255,255	0/0:0,255,255	0/0:0,135,255	0/0:0,255,255	0/0:0,69,255	0/0:0,211,255	0/0:0,255,255	0/0:0,255,255	0/0:0,255,255	0/0:0,135,255	0/0:0,255,255	0/0:0,255,255	0/0:0,255,255	0/0:0,255,255	0/0:0,255,255	0/0:0,255,255	0/0:0,255,255	0/0:0,255,255	0/0:0,255,255	0/0:0,255,255	0/0:0,255,255	0/0:0,255,255	0/0:0,255,255	0/0:0,255,255	0/0:0,255,255	0/0:0,255,255	0/0:0,255,255	0/0:0,255,255
NZ_AKVY01000001.1	2021822	.	G	A	185	0.01	.	DP=14469;VDB=0.988916;SGB=577.977;RPB=0.0852098;MQB=0.999999;MQSB=0.999903;BQB=0.975638;MQ0F=0;ICB=0.494507;HOB=0.0219753;AC=2;AN=180;DP4=6360,7206,89,79;MQ=59	GT:PL	0/0:0,255,255	0/0:0,255,255	0/0:0,255,255	0/0:0,255,255	0/0:0,255,255	0/0:0,255,255	0/0:0,255,255	0/0:0,255,255	0/0:0,255,255	0/0:0,255,255	0/0:0,255,255	0/0:0,255,255	0/0:0,255,255	0/0:0,255,255	0/0:0,105,255	0/0:0,255,255	0/0:0,30,255	0/0:0,117,255	0/0:0,255,255	0/0:0,255,255	0/0:0,255,255	0/0:0,78,255	0/0:0,250,255	0/0:0,255,255	0/0:0,255,255	0/0:0,255,255	0/0:0,255,255	0/0:0,111,255	0/0:0,255,255	0/0:0,255,255	0/0:0,255,255	0/0:0,184,255	0/0:0,199,255	1/1:255,176,0	0/0:0,255,255	0/0:0,255,255	0/0:0,255,255	0/0:0,255,255	0/0:0,255,255	0/0:0,255,255
NZ_AKVY01000001.1	2010440	.	G	C	185	0.01	.	DP=16601;VDB=0.04602;SGB=57.5106;RPB=0.636091;MQB=0.999997;MQSB=0.999756;BQB=0.564654;MQ0F=0;ICB=0.494507;HOB=0.0219753;AC=2;AN=180;DP4=9312,6340,30,21;MQ=59	GT:PL	0/0:0,255,255	0/0:0,255,255	0/0:0,255,255	0/0:0,255,255	0/0:0,255,255	0/0:0,255,255	0/0:0,255,255	0/0:0,255,255	0/0:0,255,255	0/0:0,255,255	0/0:0,255,255	0/0:0,255,255	0/0:0,255,255	0/0:0,255,255	0/0:0,135,255	0/0:0,255,255	0/0:0,63,255	0/0:0,132,255	0/0:0,255,255	0/0:0,255,255	0/0:0,255,255	0/0:0,108,255	0/0:0,255,255	0/0:0,255,255	0/0:0,255,255	0/0:0,255,255	0/0:0,255,255	0/0:0,178,255	0/0:0,255,255	0/0:0,255,255	0/0:0,255,255	0/0:0,255,255	0/0:0,226,255	0/0:0,255,255	0/0:0,255,255	0/0:0,255,255	0/0:0,255,255	0/0:0,255,255	0/0:0,255,255	0/0:0,255,255
NZ_AKVY01000001.1	1988189	.	G	A	185	0.01	.	DP=16383;VDB=0.732523;SGB=-97.9949;RPB=0.449929;MQB=0.999996;MQSB=0.99996;BQB=0.459965;MQ0F=0;ICB=0.494507;HOB=0.0219753;AC=2;AN=180;DP4=9933,5296,84,56;MQ=59	GT:PL	0/0:0,255,255	0/0:0,255,255	0/0:0,255,255	0/0:0,255,255	0/0:0,255,255	0/0:0,255,255	0/0:0,255,255	0/0:0,255,255	0/0:0,255,255	0/0:0,255,255	0/0:0,255,255	0/0:0,255,255	0/0:0,255,255	0/0:0,255,255	0/0:0,93,255	0/0:0,255,255	0/0:0,42,255	0/0:0,138,255	0/0:0,255,255	0/0:0,255,255	0/0:0,255,255	0/0:0,108,255	0/0:0,255,255	0/0:0,255,255	0/0:0,255,255	0/0:0,255,255	0/0:0,255,255	0/0:0,144,255	0/0:0,255,255	0/0:0,255,255	0/0:0,255,255	0/0:0,211,255	0/0:0,255,255	0/0:0,255,255	0/0:0,255,255	0/0:0,255,255	0/0:0,255,255	0/0:0,255,255	0/0:0,255,255	0/0:0,255,255
NZ_AKVY01000001.1	1987704	.	G	A	185	0.01	.	DP=15674;VDB=0.000558756;SGB=289.981;RPB=0.898412;MQB=0.999987;MQSB=0.999981;BQB=0.142351;MQ0F=0;ICB=0.494507;HOB=0.0219753;AC=2;AN=180;DP4=10640,3903,146,60;MQ=59	GT:PL	0/0:0,255,255	0/0:0,255,255	0/0:0,255,255	0/0:0,255,255	0/0:0,255,255	0/0:0,255,255	0/0:0,255,255	0/0:0,255,255	0/0:0,255,255	0/0:0,255,255	0/0:0,255,255	0/0:0,255,255	0/0:0,255,255	0/0:0,255,255	0/0:0,132,255	0/0:0,255,255	0/0:0,54,255	0/0:0,93,255	0/0:0,255,255	0/0:0,255,255	0/0:0,255,255	0/0:0,65,255	0/0:0,255,255	0/0:0,255,255	0/0:0,255,255	0/0:0,255,255	0/0:0,255,255	0/0:0,175,255	0/0:0,255,255	0/0:0,255,255	0/0:0,255,255	0/0:0,202,255	0/0:0,255,255	0/0:0,255,255	0/0:0,255,255	0/0:0,255,255	0/0:0,255,255	0/0:0,255,255	0/0:0,255,255	0/0:0,255,255
NZ_AKVY01000001.1	1987703	.	C	A	185	0.01	.	DP=15824;VDB=0.000976372;SGB=707.47;RPB=0.726182;MQB=0.999978;MQSB=0.999995;BQB=0.0600654;MQ0F=0;ICB=0.494507;HOB=0.0219753;AC=2;AN=180;DP4=10660,4057,145,60;MQ=59	GT:PL	0/0:0,255,255	0/0:0,255,255	0/0:0,255,255	0/0:0,255,255	0/0:0,255,255	0/0:0,255,255	0/0:0,255,255	0/0:0,255,255	0/0:0,255,255	0/0:0,255,255	0/0:0,255,255	0/0:0,255,255	0/0:0,255,255	0/0:0,255,255	0/0:0,132,255	0/0:0,255,255	0/0:0,54,255	0/0:0,93,255	0/0:0,255,255	0/0:0,255,255	0/0:0,255,255	0/0:0,87,255	0/0:0,255,255	0/0:0,255,255	0/0:0,255,255	0/0:0,255,255	0/0:0,255,255	0/0:0,178,255	0/0:0,255,255	0/0:0,255,255	0/0:0,255,255	0/0:0,202,255	0/0:0,255,255	0/0:0,255,255	0/0:0,255,255	0/0:0,255,255	0/0:0,255,255	0/0:0,255,255	0/0:0,255,255	0/0:0,255,255
NZ_AKVY01000001.1	1963726	.	G	A	185	0.01	.	DP=16890;VDB=0.948205;SGB=84.5071;RPB=0.815782;MQB=1;MQSB=0.999927;BQB=0.569765;MQ0F=0;ICB=0.494507;HOB=0.0219753;AC=2;AN=180;DP4=6803,8862,31,38;MQ=59	GT:PL	0/0:0,255,255	0/0:0,255,255	0/0:0,255,255	0/0:0,255,255	0/0:0,255,255	0/0:0,255,255	0/0:0,255,255	0/0:0,255,255	0/0:0,255,255	0/0:0,255,255	0/0:0,255,255	0/0:0,255,255	0/0:0,255,255	0/0:0,255,255	0/0:0,90,255	0/0:0,255,255	0/0:0,66,255	0/0:0,135,255	0/0:0,255,255	0/0:0,255,255	0/0:0,255,255	0/0:0,135,255	0/0:0,255,255	0/0:0,255,255	0/0:0,255,255	0/0:0,255,255	0/0:0,255,255	0/0:0,190,255	0/0:0,255,255	0/0:0,255,255	0/0:0,255,255	0/0:0,190,255	0/0:0,232,255	0/0:0,255,255	0/0:0,255,255	0/0:0,255,255	0/0:0,255,255	0/0:0,255,255	0/0:0,255,255	0/0:0,255,255
NZ_AKVY01000001.1	1959679	.	G	A	185	0.01	.	DP=15742;VDB=0.98945;SGB=770.466;RPB=0.645251;MQB=0.999998;MQSB=0.999849;BQB=0.1591;MQ0F=0;ICB=0.494507;HOB=0.0219753;AC=2;AN=180;DP4=8772,5898,166,57;MQ=59	GT:PL	0/0:0,255,255	0/0:0,255,255	0/0:0,255,255	0/0:0,255,255	0/0:0,255,255	0/0:0,255,255	0/0:0,255,255	0/0:0,255,255	0/0:0,255,255	0/0:0,255,255	0/0:0,255,255	0/0:0,255,255	0/0:0,255,255	0/0:0,255,255	0/0:0,81,255	0/0:0,255,255	0/0:0,45,255	0/0:0,154,255	0/0:0,255,255	0/0:0,255,255	0/0:0,255,255	0/0:0,87,255	0/0:0,255,255	0/0:0,255,255	0/0:0,255,255	0/0:0,255,255	0/0:0,255,255	0/0:0,208,255	0/0:0,255,255	0/0:0,255,255	0/0:0,255,255	0/0:0,250,255	0/0:0,217,255	0/0:0,255,255	0/0:0,255,255	0/0:0,255,255	0/0:0,255,255	0/0:0,255,255	0/0:0,255,255	0/0:0,255,255
NZ_AKVY01000001.1	1940290	.	C	A	185	0.01	.	DP=15916;VDB=0.707643;SGB=-318.999;RPB=0.914344;MQB=1;MQSB=1;BQB=0.769796;MQ0F=0;ICB=0.494507;HOB=0.0219753;AC=2;AN=180;DP4=8372,6290,111,80;MQ=60	GT:PL	0/0:0,255,255	0/0:0,255,255	0/0:0,255,255	0/0:0,255,255	0/0:0,255,255	0/0:0,255,255	0/0:0,255,255	0/0:0,255,255	0/0:0,255,255	0/0:0,255,255	0/0:0,255,255	0/0:0,255,255	0/0:0,255,255	0/0:0,255,255	0/0:0,123,255	0/0:0,255,255	0/0:0,54,255	0/0:0,169,255	0/0:0,255,255	0/0:0,255,255	0/0:0,255,255	0/0:0,132,255	0/0:0,255,255	0/0:0,255,255	0/0:0,255,255	0/0:0,255,255	0/0:0,255,255	0/0:0,199,255	0/0:0,255,255	0/0:0,255,255	0/0:0,255,255	0/0:0,232,255	0/0:0,199,255	0/0:0,255,255	0/0:0,255,255	0/0:0,255,255	0/0:0,255,255	0/0:0,255,255	1/1:255,255,0	0/0:0,255,255
NZ_AKVY01000001.1	1938541	.	G	C	185	0.01	.	DP=16412;VDB=0.779916;SGB=-144.012;RPB=0.470384;MQB=0.999998;MQSB=0.999954;BQB=0.629451;MQ0F=0;ICB=0.494507;HOB=0.0219753;AC=2;AN=180;DP4=10217,4781,163,69;MQ=59	GT:PL	0/0:0,255,255	0/0:0,255,255	0/0:0,255,255	0/0:0,255,255	0/0:0,255,255	0/0:0,255,255	0/0:0,255,255	0/0:0,255,255	0/0:0,255,255	0/0:0,255,255	0/0:0,255,255	0/0:0,255,255	0/0:0,255,255	0/0:0,255,255	0/0:0,123,255	0/0:0,255,255	0/0:0,45,255	0/0:0,108,255	0/0:0,255,255	0/0:0,255,255	0/0:0,255,255	0/0:0,82,255	0/0:0,255,255	0/0:0,255,255	0/0:0,255,255	0/0:0,255,255	0/0:0,255,255	0/0:0,132,255	0/0:0,255,255	0/0:0,255,255	0/0:0,255,255	0/0:0,255,255	0/0:0,255,255	0/0:0,255,255	0/0:0,255,255	0/0:0,255,255	0/0:0,255,255	0/0:0,255,255	0/0:0,255,255	0/0:0,255,255
NZ_AKVY01000001.1	1936364	.	T	A	185	0.01	.	DP=14211;VDB=0.435824;SGB=187.999;RPB=0.794539;MQB=0.999999;MQSB=0.999847;BQB=0.967081;MQ0F=0;ICB=0.494507;HOB=0.0219753;AC=2;AN=180;DP4=7555,5582,44,37;MQ=59	GT:PL	0/0:0,255,255	0/0:0,255,255	0/0:0,255,255	0/0:0,255,255	0/0:0,255,255	0/0:0,255,255	0/0:0,255,255	0/0:0,255,255	0/0:0,255,255	0/0:0,255,255	0/0:0,255,255	0/0:0,255,255	0/0:0,255,255	0/0:0,255,255	0/0:0,84,255	0/0:0,255,255	0/0:0,24,240	0/0:0,48,255	0/0:0,255,255	0/0:0,255,255	0/0:0,255,255	0/0:0,48,255	0/0:0,255,255	0/0:0,255,255	0/0:0,255,255	0/0:0,255,255	0/0:0,255,255	0/0:0,102,255	0/0:0,255,255	0/0:0,255,255	0/0:0,255,255	0/0:0,199,255	0/0:0,141,255	0/0:0,255,255	0/0:0,255,255	0/0:0,255,255	0/0:0,255,255	0/0:0,255,255	0/0:0,255,255	0/0:0,255,255
NZ_AKVY01000001.1	1917076	.	G	A	185	0.01	.	DP=15404;VDB=0.810497;SGB=286.981;RPB=0.946681;MQB=0.999999;MQSB=0.999929;BQB=0.999964;MQ0F=6.49182e-05;ICB=0.494507;HOB=0.0219753;AC=2;AN=180;DP4=5691,8457,107,97;MQ=59	GT:PL	0/0:0,255,255	0/0:0,255,255	0/0:0,255,255	0/0:0,255,255	0/0:0,255,255	0/0:0,255,255	0/0:0,255,255	0/0:0,255,255	0/0:0,255,255	0/0:0,255,255	0/0:0,255,255	0/0:0,255,255	0/0:0,255,255	0/0:0,255,255	0/0:0,78,255	0/0:0,255,255	0/0:0,63,255	0/0:0,148,255	0/0:0,255,255	1/1:255,255,0	0/0:0,255,255	0/0:0,96,255	0/0:0,248,255	0/0:0,255,255	0/0:0,255,255	0/0:0,255,255	0/0:0,255,255	0/0:0,226,255	0/0:0,255,255	0/0:0,255,255	0/0:0,255,255	0/0:0,172,255	0/0:0,211,255	0/0:0,255,255	0/0:0,255,255	0/0:0,255,255	0/0:0,255,255	0/0:0,255,255	0/0:0,255,255	0/0:0,255,255
NZ_AKVY01000001.1	1907572	.	C	T	185	0.01	.	DP=17265;VDB=0.603957;SGB=-361.981;RPB=0.472906;MQB=0.999999;MQSB=0.999846;BQB=0.0249241;MQ0F=0;ICB=0.494507;HOB=0.0219753;AC=2;AN=180;DP4=9877,6006,81,49;MQ=59	GT:PL	0/0:0,255,255	0/0:0,255,255	0/0:0,255,255	0/0:0,255,255	0/0:0,255,255	0/0:0,255,255	0/0:0,255,255	0/0:0,255,255	0/0:0,255,255	0/0:0,255,255	0/0:0,255,255	0/0:0,255,255	0/0:0,255,255	0/0:0,255,255	0/0:0,96,255	0/0:0,255,255	0/0:0,45,255	0/0:0,117,255	0/0:0,255,255	0/0:0,255,255	0/0:0,255,255	0/0:0,123,255	0/0:0,255,255	0/0:0,255,255	0/0:0,255,255	0/0:0,255,255	0/0:0,255,255	0/0:0,202,255	0/0:0,255,255	0/0:0,255,255	0/0:0,255,255	0/0:0,255,255	0/0:0,255,255	0/0:0,255,255	0/0:0,255,255	0/0:0,255,255	0/0:0,255,255	0/0:0,255,255	0/0:0,255,255	0/0:0,255,255
NZ_AKVY01000001.1	1866786	.	T	C	185	0.01	.	DP=16409;VDB=0.663224;SGB=96.4803;RPB=0.692197;MQB=0.999994;MQSB=0.999746;BQB=0.673523;MQ0F=0;ICB=0.494507;HOB=0.0219753;AC=2;AN=180;DP4=9193,6020,145,95;MQ=59	GT:PL	0/0:0,255,255	0/0:0,255,255	0/0:0,255,255	0/0:0,255,255	0/0:0,255,255	0/0:0,255,255	0/0:0,255,255	0/0:0,255,255	0/0:0,255,255	0/0:0,255,255	0/0:0,255,255	0/0:0,255,255	0/0:0,255,255	0/0:0,255,255	0/0:0,93,255	1/1:255,255,0	0/0:0,36,255	0/0:0,114,255	0/0:0,255,255	0/0:0,255,255	0/0:0,255,255	0/0:0,105,255	0/0:0,255,255	0/0:0,255,255	0/0:0,255,255	0/0:0,255,255	0/0:0,255,255	0/0:0,169,255	0/0:0,255,255	0/0:0,255,255	0/0:0,255,255	0/0:0,253,255	0/0:0,220,255	0/0:0,255,255	0/0:0,255,255	0/0:0,255,255	0/0:0,255,255	0/0:0,255,255	0/0:0,255,255	0/0:0,255,255
NZ_AKVY01000001.1	1846954	.	G	A	185	0.01	.	DP=13929;VDB=0.0640708;SGB=547.82;RPB=0.985536;MQB=0.999966;MQSB=0.997619;BQB=0.000861698;MQ0F=0;ICB=0.494507;HOB=0.0219753;AC=2;AN=180;DP4=7189,5547,111,120;MQ=59	GT:PL	0/0:0,255,255	0/0:0,255,255	0/0:0,255,255	0/0:0,255,255	0/0:0,255,255	1/1:255,255,0	0/0:0,255,255	0/0:0,255,255	0/0:0,255,255	0/0:0,255,255	0/0:0,255,255	0/0:0,255,255	0/0:0,255,255	0/0:0,255,255	0/0:0,75,255	0/0:0,255,255	0/0:0,18,179	0/0:0,54,255	0/0:0,255,255	0/0:0,255,255	0/0:0,255,255	0/0:0,45,255	0/0:0,238,255	0/0:0,255,255	0/0:0,255,255	0/0:0,255,255	0/0:0,255,255	0/0:0,75,255	0/0:0,255,255	0/0:0,255,255	0/0:0,255,255	0/0:0,163,255	0/0:0,132,255	0/0:0,255,255	0/0:0,193,255	0/0:0,255,255	0/0:0,255,255	0/0:0,255,255	0/0:0,255,255	0/0:0,255,255
NZ_AKVY01000001.1	1821388	.	G	A	185	0.01	.	DP=15325;VDB=0.148714;SGB=-57.4795;RPB=0.206077;MQB=0.0112466;MQSB=0.000598021;BQB=0.951169;MQ0F=0.365416;ICB=0.494507;HOB=0.0219753;AC=2;AN=180;DP4=8881,5402,37,22;MQ=25	GT:PL	0/0:0,255,255	0/0:0,255,255	0/0:0,255,255	0/0:0,255,255	0/0:0,255,255	0/0:0,255,255	0/0:0,255,255	0/0:0,255,255	0/0:0,255,255	0/0:0,255,255	0/0:0,255,255	0/0:0,255,255	0/0:0,255,255	0/0:0,255,255	0/0:0,93,255	0/0:0,255,255	0/0:0,21,152	0/0:0,105,255	0/0:0,255,255	0/0:0,255,255	0/0:0,255,255	0/0:0,75,255	0/0:0,255,255	0/0:0,255,255	0/0:0,255,255	0/0:0,255,255	0/0:0,255,255	0/0:0,151,255	0/0:0,255,255	0/0:0,255,255	0/0:0,255,255	0/0:0,255,255	0/0:0,187,255	0/0:0,255,255	0/0:0,255,255	0/0:0,255,255	0/0:0,255,255	0/0:0,255,255	0/0:0,255,255	0/0:0,255,255
NZ_AKVY01000001.1	1793750	.	G	C	185	0.01	.	DP=13377;VDB=1.76142e-05;SGB=267.993;RPB=0.986287;MQB=0.987408;MQSB=0.999287;BQB=0.424072;MQ0F=0;ICB=0.494507;HOB=0.0219753;AC=2;AN=180;DP4=4850,7416,43,70;MQ=59	GT:PL	0/0:0,255,255	0/0:0,255,255	0/0:0,255,255	0/0:0,255,255	0/0:0,255,255	0/0:0,255,255	0/0:0,255,255	0/0:0,255,255	0/0:0,255,255	0/0:0,255,255	0/0:0,255,255	0/0:0,255,255	0/0:0,255,255	0/0:0,255,255	0/0:0,60,255	0/0:0,255,255	0/0:0,27,235	0/0:0,51,255	0/0:0,255,255	0/0:0,255,255	0/0:0,255,255	0/0:0,54,255	0/0:0,220,255	0/0:0,255,255	0/0:0,255,255	0/0:0,255,255	0/0:0,255,255	0/0:0,87,255	0/0:0,255,255	0/0:0,255,255	0/0:0,255,255	0/0:0,144,255	0/0:0,151,255	0/0:0,255,255	0/0:0,255,255	0/0:0,255,255	0/0:0,255,255	0/0:0,255,255	0/0:0,255,255	0/0:0,255,255
NZ_AKVY01000001.1	1780390	.	T	C	185	0.01	.	DP=16439;VDB=0.186224;SGB=-1276.98;RPB=0.429737;MQB=1;MQSB=1;BQB=0.712301;MQ0F=0;ICB=0.494507;HOB=0.0219753;AC=2;AN=180;DP4=10400,4534,151,72;MQ=60	GT:PL	0/0:0,255,255	0/0:0,255,255	0/0:0,255,255	0/0:0,255,255	0/0:0,255,255	0/0:0,255,255	0/0:0,255,255	0/0:0,255,255	0/0:0,255,255	0/0:0,255,255	0/0:0,255,255	0/0:0,255,255	0/0:0,255,255	0/0:0,255,255	0/0:0,226,255	1/1:255,255,0	0/0:0,123,255	0/0:0,216,255	0/0:0,255,255	0/0:0,255,255	0/0:0,255,255	0/0:0,184,255	0/0:0,255,255	0/0:0,255,255	0/0:0,255,255	0/0:0,255,255	0/0:0,255,255	0/0:0,253,255	0/0:0,255,255	0/0:0,255,255	0/0:0,255,255	0/0:0,255,255	0/0:0,211,255	0/0:0,255,255	0/0:0,247,255	0/0:0,255,255	0/0:0,255,255	0/0:0,255,255	0/0:0,255,255	0/0:0,255,255
NZ_AKVY01000001.1	1765754	.	G	T	185	0.01	.	DP=15093;VDB=0.000194699;SGB=34.5039;RPB=0.0613905;MQB=0.999996;MQSB=0.99951;BQB=1.55478e-06;MQ0F=0;ICB=0.494507;HOB=0.0219753;AC=2;AN=180;DP4=7398,6469,59,57;MQ=59	GT:PL	0/0:0,255,255	0/0:0,255,255	0/0:0,255,255	0/0:0,255,255	0/0:0,255,255	0/0:0,255,255	0/0:0,255,255	0/0:0,255,255	0/0:0,255,255	0/0:0,255,255	0/0:0,255,255	0/0:0,255,255	0/0:0,255,255	0/0:0,255,255	0/0:0,72,255	0/0:0,255,255	0/0:0,36,255	0/0:0,129,255	0/0:0,255,255	0/0:0,255,255	0/0:0,255,255	0/0:0,69,255	0/0:0,255,255	0/0:0,255,255	0/0:0,255,255	0/0:0,255,255	0/0:0,255,255	0/0:0,151,255	0/0:0,255,255	0/0:0,255,255	0/0:0,255,255	0/0:0,163,255	0/0:0,190,255	0/0:0,255,255	0/0:0,232,255	0/0:0,255,255	0/0:0,255,255	0/0:0,255,255	0/0:0,255,255	0/0:0,255,255
NZ_AKVY01000001.1	1764230	.	C	A	185	0.01	.	DP=16917;VDB=0.105663;SGB=157.998;RPB=0.292322;MQB=1;MQSB=1;BQB=0.000175905;MQ0F=0;ICB=0.494507;HOB=0.0219753;AC=2;AN=180;DP4=7530,8143,46,72;MQ=60	GT:PL	0/0:0,255,255	0/0:0,255,255	0/0:0,255,255	0/0:0,255,255	0/0:0,255,255	0/0:0,255,255	0/0:0,255,255	0/0:0,255,255	0/0:0,255,255	0/0:0,255,255	0/0:0,255,255	0/0:0,255,255	0/0:0,255,255	0/0:0,255,255	0/0:0,96,255	0/0:0,255,255	0/0:0,51,255	0/0:0,120,255	0/0:0,255,255	0/0:0,255,255	0/0:0,255,255	0/0:0,151,255	0/0:0,255,255	0/0:0,255,255	0/0:0,255,255	0/0:0,255,255	0/0:0,255,255	0/0:0,247,255	0/0:0,255,255	0/0:0,255,255	0/0:0,255,255	0/0:0,255,255	0/0:0,226,255	0/0:0,255,255	0/0:0,255,255	0/0:0,255,255	0/0:0,255,255	0/0:0,255,255	0/0:0,255,255	0/0:0,255,255
NZ_AKVY01000001.1	1655524	.	G	T	185	0.01	.	DP=11300;VDB=0.0013532;SGB=192.998;RPB=0.190712;MQB=1;MQSB=1;BQB=0.998225;MQ0F=0;ICB=0.494507;HOB=0.0219753;AC=2;AN=180;DP4=6281,4014,38,20;MQ=60	GT:PL	0/0:0,255,255	0/0:0,255,255	0/0:0,255,255	0/0:0,255,255	0/0:0,255,255	0/0:0,255,255	0/0:0,255,255	0/0:0,255,255	0/0:0,255,255	0/0:0,255,255	0/0:0,255,255	0/0:0,255,255	0/0:0,255,255	0/0:0,255,255	0/0:0,45,255	0/0:0,255,255	0/0:0,15,158	0/0:0,42,255	0/0:0,255,255	0/0:0,255,255	0/0:0,255,255	0/0:0,45,255	0/0:0,208,255	0/0:0,255,255	0/0:0,220,255	0/0:0,255,255	0/0:0,255,255	0/0:0,129,255	0/0:0,255,255	0/0:0,255,255	0/0:0,193,255	0/0:0,108,255	0/0:0,105,255	0/0:0,255,255	0/0:0,187,255	0/0:0,255,255	0/0:0,255,255	0/0:0,255,255	0/0:0,255,255	0/0:0,255,255
NZ_AKVY01000001.1	1651766	.	G	T	185	0.01	.	DP=13053;VDB=0.983097;SGB=114.503;RPB=0.00650632;MQB=0.999943;MQSB=0.999657;BQB=0.660072;MQ0F=0;ICB=0.494507;HOB=0.0219753;AC=2;AN=180;DP4=6347,5835,37,52;MQ=59	GT:PL	0/0:0,255,255	0/0:0,255,255	0/0:0,255,255	0/0:0,255,255	0/0:0,255,255	0/0:0,255,255	0/0:0,255,255	0/0:0,255,255	0/0:0,255,255	0/0:0,255,255	0/0:0,255,255	0/0:0,255,255	0/0:0,255,255	0/0:0,255,255	0/0:0,66,255	0/0:0,255,255	0/0:0,30,255	0/0:0,87,255	0/0:0,255,255	0/0:0,255,255	0/0:0,255,255	0/0:0,69,255	0/0:0,214,255	0/0:0,255,255	0/0:0,255,255	0/0:0,255,255	0/0:0,255,255	0/0:0,141,255	0/0:0,255,255	0/0:0,255,255	0/0:0,255,255	0/0:0,205,255	0/0:0,169,255	0/0:0,255,255	0/0:0,247,255	0/0:0,255,255	0/0:0,255,255	0/0:0,255,255	0/0:0,255,255	0/0:0,255,255
NZ_AKVY01000001.1	1638916	.	G	T	185	0.01	.	DP=15459;VDB=0.420032;SGB=-365.505;RPB=1;MQB=0.999994;MQSB=0.999998;BQB=0.0119984;MQ0F=0;ICB=0.494507;HOB=0.0219753;AC=2;AN=180;DP4=7768,6691,127,95;MQ=59	GT:PL	0/0:0,255,255	0/0:0,255,255	0/0:0,255,255	0/0:0,255,255	0/0:0,255,255	0/0:0,255,255	0/0:0,255,255	0/0:0,255,255	0/0:0,255,255	0/0:0,255,255	0/0:0,255,255	0/0:0,255,255	0/0:0,255,255	0/0:0,255,255	0/0:0,90,255	0/0:0,255,255	0/0:0,42,255	0/0:0,90,255	0/0:0,255,255	0/0:0,255,255	1/1:255,255,0	0/0:0,63,255	0/0:0,255,255	0/0:0,255,255	0/0:0,255,255	0/0:0,255,255	0/0:0,255,255	0/0:0,148,255	0/0:0,255,255	0/0:0,255,255	0/0:0,255,255	0/0:0,181,255	0/0:0,217,255	0/0:0,255,255	0/0:0,255,255	0/0:0,255,255	0/0:0,255,255	0/0:0,255,255	0/0:0,255,255	0/0:0,255,255
NZ_AKVY01000001.1	1575661	.	G	T	185	0.01	.	DP=17332;VDB=0.506867;SGB=-93.4932;RPB=0.978138;MQB=0.999993;MQSB=0.999085;BQB=0.00197083;MQ0F=0;ICB=0.494507;HOB=0.0219753;AC=2;AN=180;DP4=8349,7636,66,65;MQ=59	GT:PL	0/0:0,255,255	0/0:0,255,255	0/0:0,255,255	0/0:0,255,255	0/0:0,255,255	0/0:0,255,255	0/0:0,255,255	0/0:0,255,255	0/0:0,255,255	0/0:0,255,255	0/0:0,255,255	0/0:0,255,255	0/0:0,255,255	0/0:0,255,255	0/0:0,132,255	0/0:0,255,255	0/0:0,69,255	0/0:0,108,255	0/0:0,255,255	0/0:0,255,255	0/0:0,255,255	0/0:0,129,255	0/0:0,255,255	0/0:0,255,255	0/0:0,255,255	0/0:0,255,255	0/0:0,255,255	0/0:0,208,255	0/0:0,255,255	0/0:0,255,255	0/0:0,255,255	0/0:0,255,255	0/0:0,255,255	0/0:0,255,255	0/0:0,255,255	0/0:0,255,255	0/0:0,255,255	0/0:0,255,255	0/0:0,255,255	0/0:0,255,255
NZ_AKVY01000001.1	1555099	.	C	T	185	0.01	.	DP=14829;VDB=0.39802;SGB=-40.9732;RPB=0.853842;MQB=0.999998;MQSB=0.999924;BQB=0.994882;MQ0F=0;ICB=0.494507;HOB=0.0219753;AC=2;AN=180;DP4=6501,7254,10,16;MQ=59	GT:PL	0/0:0,255,255	0/0:0,255,255	0/0:0,255,255	0/0:0,255,255	0/0:0,255,255	0/0:0,255,255	0/0:0,255,255	0/0:0,255,255	0/0:0,255,255	0/0:0,255,255	0/0:0,255,255	0/0:0,255,255	0/0:0,255,255	0/0:0,255,255	0/0:0,78,255	0/0:0,255,255	0/0:0,24,231	0/0:0,84,255	0/0:0,255,255	0/0:0,255,255	0/0:0,255,255	0/0:0,63,255	0/0:0,255,255	0/0:0,255,255	0/0:0,255,255	0/0:0,255,255	0/0:0,255,255	0/0:0,129,255	0/0:0,255,255	0/0:0,255,255	0/0:0,255,255	0/0:0,199,255	0/0:0,181,255	0/0:0,255,255	0/0:0,255,255	0/0:0,255,255	0/0:0,255,255	0/0:0,255,255	0/0:0,255,255	0/0:0,255,255
NZ_AKVY01000001.1	1554491	.	C	A	185	0.01	.	DP=17804;VDB=0.76879;SGB=-386.507;RPB=0.984286;MQB=0.999967;MQSB=0.999921;BQB=0.806747;MQ0F=0;ICB=0.494507;HOB=0.0219753;AC=2;AN=180;DP4=11209,5112,163,73;MQ=59	GT:PL	0/0:0,255,255	0/0:0,255,255	0/0:0,255,255	0/0:0,255,255	0/0:0,255,255	0/0:0,255,255	0/0:0,255,255	0/0:0,255,255	0/0:0,255,255	0/0:0,255,255	0/0:0,255,255	0/0:0,255,255	0/0:0,255,255	0/0:0,255,255	0/0:0,144,255	0/0:0,255,255	0/0:0,57,255	0/0:0,138,255	0/0:0,255,255	0/0:0,255,255	0/0:0,255,255	0/0:0,163,255	0/0:0,255,255	0/0:0,255,255	0/0:0,255,255	0/0:0,255,255	0/0:0,255,255	0/0:0,235,255	0/0:0,255,255	0/0:0,255,255	0/0:0,255,255	0/0:0,255,255	0/0:0,255,255	0/0:0,255,255	0/0:0,255,255	0/0:0,255,255	0/0:0,255,255	0/0:0,255,255	0/0:0,255,255	0/0:0,255,255
NZ_AKVY01000001.1	1550582	.	G	A	185	0.01	.	DP=14112;VDB=0.864591;SGB=50.5095;RPB=0.662022;MQB=1;MQSB=0.999907;BQB=0.901602;MQ0F=0;ICB=0.494507;HOB=0.0219753;AC=2;AN=180;DP4=7185,5832,14,12;MQ=59	GT:PL	0/0:0,255,255	0/0:0,255,255	0/0:0,255,255	0/0:0,255,255	0/0:0,255,255	0/0:0,255,255	0/0:0,255,255	0/0:0,255,255	0/0:0,255,255	0/0:0,255,255	0/0:0,255,255	0/0:0,255,255	0/0:0,255,255	0/0:0,255,255	1/1:255,66,0	0/0:0,255,255	0/0:0,30,255	0/0:0,90,255	0/0:0,255,255	0/0:0,255,255	0/0:0,255,255	0/0:0,57,255	0/0:0,244,255	0/0:0,255,255	0/0:0,255,255	0/0:0,255,255	0/0:0,255,255	0/0:0,120,255	0/0:0,255,255	0/0:0,255,255	0/0:0,255,255	0/0:0,202,255	0/0:0,151,255	0/0:0,255,255	0/0:0,255,255	0/0:0,255,255	0/0:0,255,255	0/0:0,255,255	0/0:0,255,255	0/0:0,255,255
NZ_AKVY01000001.1	1519588	.	C	A	185	0.01	.	DP=13526;VDB=0.993688;SGB=422.981;RPB=0.485092;MQB=1;MQSB=1;BQB=0.820662;MQ0F=0;ICB=0.494507;HOB=0.0219753;AC=2;AN=180;DP4=7235,5326,90,85;MQ=60	GT:PL	0/0:0,255,255	0/0:0,255,255	0/0:0,255,255	0/0:0,255,255	0/0:0,255,255	0/0:0,255,255	0/0:0,255,255	0/0:0,255,255	0/0:0,255,255	0/0:0,255,255	0/0:0,255,255	0/0:0,255,255	0/0:0,255,255	0/0:0,255,255	0/0:0,72,255	0/0:0,255,255	0/0:0,45,255	0/0:0,102,255	0/0:0,255,255	0/0:0,255,255	0/0:0,255,255	0/0:0,93,255	0/0:0,244,255	0/0:0,255,255	0/0:0,255,255	0/0:0,255,255	0/0:0,255,255	0/0:0,126,255	0/0:0,255,255	0/0:0,255,255	0/0:0,255,255	0/0:0,172,255	0/0:0,157,255	0/0:0,255,255	0/0:0,241,255	0/0:0,255,255	0/0:0,255,255	0/0:0,255,255	0/0:0,255,255	0/0:0,255,255
NZ_AKVY01000001.1	1517651	.	G	A	185	0.01	.	DP=16450;VDB=0.794913;SGB=-143.012;RPB=0.999716;MQB=0.999976;MQSB=0.999881;BQB=0.248463;MQ0F=0;ICB=0.494507;HOB=0.0219753;AC=2;AN=180;DP4=9566,5556,153,77;MQ=59	GT:PL	0/0:0,255,255	0/0:0,255,255	0/0:0,255,255	0/0:0,255,255	0/0:0,255,255	0/0:0,255,255	0/0:0,255,255	0/0:0,255,255	0/0:0,255,255	0/0:0,255,255	0/0:0,255,255	0/0:0,255,255	0/0:0,255,255	0/0:0,255,255	0/0:0,84,255	0/0:0,255,255	0/0:0,42,255	0/0:0,102,255	0/0:0,255,255	0/0:0,255,255	0/0:0,255,255	0/0:0,96,255	0/0:0,255,255	0/0:0,255,255	0/0:0,255,255	0/0:0,255,255	0/0:0,255,255	0/0:0,190,255	0/0:0,255,255	0/0:0,255,255	0/0:0,255,255	0/0:0,255,255	0/0:0,255,255	0/0:0,255,255	0/0:0,255,255	0/0:0,255,255	0/0:0,255,255	0/0:0,255,255	0/0:0,255,255	0/0:0,255,255
NZ_AKVY01000001.1	1506459	.	C	A	185	0.01	.	DP=12690;VDB=0.0420986;SGB=300.491;RPB=0.107823;MQB=1;MQSB=1;BQB=0.620979;MQ0F=0;ICB=0.494507;HOB=0.0219753;AC=2;AN=180;DP4=5420,6186,45,81;MQ=60	GT:PL	0/0:0,255,255	0/0:0,255,255	0/0:0,255,255	0/0:0,255,255	0/0:0,255,255	0/0:0,255,255	0/0:0,255,255	0/0:0,255,255	0/0:0,255,255	0/0:0,255,255	0/0:0,255,255	0/0:0,255,255	0/0:0,255,255	0/0:0,255,255	0/0:0,81,255	0/0:0,255,255	0/0:0,21,218	0/0:0,81,255	0/0:0,255,255	0/0:0,255,255	0/0:0,255,255	0/0:0,87,255	0/0:0,199,255	0/0:0,255,255	0/0:0,238,255	0/0:0,255,255	0/0:0,255,255	0/0:0,87,255	0/0:0,255,255	0/0:0,255,255	0/0:0,255,255	0/0:0,184,255	0/0:0,148,255	0/0:0,255,255	0/0:0,226,255	0/0:0,255,255	0/0:0,255,255	0/0:0,255,255	0/0:0,255,255	0/0:0,255,255
NZ_AKVY01000001.1	1473484	.	G	C	185	0.01	.	DP=14147;VDB=0.0532976;SGB=171.496;RPB=0.287328;MQB=0.99999;MQSB=0.999036;BQB=0.805186;MQ0F=0;ICB=0.494507;HOB=0.0219753;AC=2;AN=180;DP4=6350,6710,46,81;MQ=59	GT:PL	0/0:0,255,255	0/0:0,255,255	0/0:0,255,255	0/0:0,255,255	0/0:0,255,255	0/0:0,255,255	0/0:0,255,255	0/0:0,255,255	0/0:0,255,255	0/0:0,255,255	0/0:0,255,255	0/0:0,255,255	0/0:0,255,255	0/0:0,255,255	0/0:0,72,255	0/0:0,255,255	0/0:0,30,255	0/0:0,78,255	1/1:255,255,0	0/0:0,255,255	0/0:0,255,255	0/0:0,66,255	0/0:0,255,255	0/0:0,255,255	0/0:0,255,255	0/0:0,255,255	0/0:0,255,255	0/0:0,90,255	0/0:0,255,255	0/0:0,255,255	0/0:0,255,255	0/0:0,172,255	0/0:0,151,255	0/0:0,255,255	0/0:0,255,255	0/0:0,255,255	0/0:0,255,255	0/0:0,255,255	0/0:0,255,255	0/0:0,255,255
NZ_AKVY01000001.1	1466872	.	G	T	185	0.01	.	DP=13393;VDB=0.13021;SGB=661.972;RPB=0.220366;MQB=0.999992;MQSB=1;BQB=0.629236;MQ0F=0;ICB=0.494507;HOB=0.0219753;AC=2;AN=180;DP4=6114,6082,82,110;MQ=59	GT:PL	0/0:0,255,255	0/0:0,255,255	0/0:0,255,255	0/0:0,255,255	0/0:0,255,255	0/0:0,255,255	0/0:0,255,255	0/0:0,255,255	0/0:0,255,255	0/0:0,255,255	0/0:0,255,255	0/0:0,255,255	0/0:0,255,255	0/0:0,255,255	0/0:0,81,255	0/0:0,255,255	0/0:0,39,255	0/0:0,63,255	0/0:0,255,255	0/0:0,255,255	0/0:0,255,255	0/0:0,60,255	0/0:0,232,255	0/0:0,255,255	0/0:0,232,255	0/0:0,255,255	0/0:0,255,255	0/0:0,135,255	0/0:0,255,255	0/0:0,255,255	0/0:0,255,255	0/0:0,138,255	0/0:0,126,255	1/1:255,251,0	0/0:0,241,255	0/0:0,255,255	0/0:0,255,255	0/0:0,255,255	0/0:0,255,255	0/0:0,255,255
NZ_AKVY01000001.1	1460839	.	G	A	185	0.01	.	DP=15966;VDB=0.569461;SGB=21.0091;RPB=0.759758;MQB=0.999998;MQSB=0.999538;BQB=0.972196;MQ0F=0;ICB=0.494507;HOB=0.0219753;AC=2;AN=180;DP4=7988,6899,36,53;MQ=59	GT:PL	0/0:0,255,255	0/0:0,255,255	0/0:0,255,255	0/0:0,255,255	0/0:0,255,255	0/0:0,255,255	0/0:0,255,255	0/0:0,255,255	0/0:0,255,255	0/0:0,255,255	0/0:0,255,255	0/0:0,255,255	0/0:0,255,255	0/0:0,255,255	0/0:0,87,255	0/0:0,255,255	0/0:0,33,255	0/0:0,129,255	0/0:0,255,255	0/0:0,255,255	0/0:0,255,255	0/0:0,105,255	0/0:0,255,255	0/0:0,255,255	0/0:0,255,255	0/0:0,255,255	0/0:0,255,255	0/0:0,151,255	0/0:0,255,255	0/0:0,255,255	0/0:0,255,255	0/0:0,202,255	0/0:0,250,255	0/0:0,255,255	0/0:0,255,255	0/0:0,255,255	0/0:0,255,255	0/0:0,255,255	0/0:0,255,255	0/0:0,255,255
NZ_AKVY01000001.1	1453463	.	C	G	185	0.01	.	DP=14537;VDB=0.338881;SGB=148.002;RPB=0.947725;MQB=0.999998;MQSB=0.99974;BQB=0.786539;MQ0F=0;ICB=0.494507;HOB=0.0219753;AC=2;AN=180;DP4=8496,4983,37,28;MQ=59	GT:PL	0/0:0,208,255	0/0:0,255,255	0/0:0,255,255	0/0:0,255,255	0/0:0,255,255	0/0:0,255,255	0/0:0,255,255	0/0:0,255,255	0/0:0,255,255	0/0:0,255,255	0/0:0,255,255	0/0:0,255,255	0/0:0,255,255	0/0:0,255,255	0/0:0,87,255	0/0:0,255,255	0/0:0,30,219	0/0:0,96,255	0/0:0,255,255	0/0:0,255,255	0/0:0,255,255	0/0:0,93,255	0/0:0,255,255	0/0:0,255,255	0/0:0,255,255	0/0:0,255,255	0/0:0,255,255	0/0:0,93,255	0/0:0,255,255	0/0:0,255,255	0/0:0,255,255	0/0:0,172,255	0/0:0,178,255	0/0:0,255,255	0/0:0,244,255	0/0:0,255,255	0/0:0,255,255	0/0:0,255,255	0/0:0,255,255	0/0:0,255,255
NZ_AKVY01000001.1	1415834	.	G	A	185	0.01	.	DP=14895;VDB=0.873139;SGB=29.0142;RPB=0.617713;MQB=1;MQSB=1;BQB=0.203506;MQ0F=0;ICB=0.494507;HOB=0.0219753;AC=2;AN=180;DP4=6833,6819,17,15;MQ=60	GT:PL	0/0:0,255,255	0/0:0,255,255	0/0:0,255,255	0/0:0,255,255	0/0:0,255,255	0/0:0,255,255	0/0:0,255,255	0/0:0,255,255	0/0:0,255,255	0/0:0,255,255	0/0:0,255,255	0/0:0,255,255	0/0:0,255,255	0/0:0,255,255	1/1:255,87,0	0/0:0,255,255	0/0:0,30,255	0/0:0,66,255	0/0:0,255,255	0/0:0,255,255	0/0:0,255,255	0/0:0,132,255	0/0:0,255,255	0/0:0,255,255	0/0:0,255,255	0/0:0,255,255	0/0:0,255,255	0/0:0,126,255	0/0:0,255,255	0/0:0,255,255	0/0:0,255,255	0/0:0,184,255	0/0:0,205,255	0/0:0,255,255	0/0:0,255,255	0/0:0,255,255	0/0:0,255,255	0/0:0,255,255	0/0:0,255,255	0/0:0,255,255
NZ_AKVY01000001.1	1363689	.	T	C	185	0.01	.	DP=14455;VDB=0.00172858;SGB=189.854;RPB=0.0207096;MQB=0.94976;MQSB=0.998994;BQB=0.980296;MQ0F=0;ICB=0.494507;HOB=0.0219753;AC=2;AN=180;DP4=6473,6462,128,105;MQ=59	GT:PL	0/0:0,214,255	0/0:0,255,255	0/0:0,255,255	1/1:255,255,0	0/0:0,255,255	0/0:0,255,255	0/0:0,255,255	0/0:0,255,255	0/0:0,255,255	0/0:0,255,255	0/0:0,255,255	0/0:0,255,255	0/0:0,255,255	0/0:0,255,255	0/0:0,81,255	0/0:0,255,255	0/0:0,27,255	0/0:0,90,255	0/0:0,255,255	0/0:0,255,255	0/0:0,255,255	0/0:0,54,255	0/0:0,255,255	0/0:0,255,255	0/0:0,255,255	0/0:0,255,255	0/0:0,255,255	0/0:0,138,255	0/0:0,255,255	0/0:0,255,255	0/0:0,255,255	0/0:0,211,255	0/0:0,208,255	0/0:0,255,255	0/0:0,255,255	0/0:0,255,255	0/0:0,255,255	0/0:0,255,255	0/0:0,255,255	0/0:0,255,255
NZ_AKVY01000001.1	1357360	.	G	T	185	0.01	.	DP=10725;VDB=0.846681;SGB=518.511;RPB=0.236505;MQB=1;MQSB=1;BQB=0.571078;MQ0F=0;ICB=0.494507;HOB=0.0219753;AC=2;AN=180;DP4=5531,4025,105,76;MQ=60	GT:PL	0/0:0,160,255	0/0:0,255,255	0/0:0,175,255	0/0:0,255,255	0/0:0,255,255	0/0:0,255,255	0/0:0,255,255	0/0:0,255,255	0/0:0,255,255	1/1:255,255,0	0/0:0,255,255	0/0:0,255,255	0/0:0,255,255	0/0:0,255,255	0/0:0,54,255	0/0:0,255,255	0/0:0,21,198	0/0:0,45,255	0/0:0,241,255	0/0:0,255,255	0/0:0,255,255	0/0:0,42,255	0/0:0,169,255	0/0:0,255,255	0/0:0,247,255	0/0:0,255,255	0/0:0,255,255	0/0:0,111,255	0/0:0,255,255	0/0:0,255,255	0/0:0,226,255	0/0:0,111,255	0/0:0,99,255	0/0:0,255,255	0/0:0,190,255	0/0:0,255,255	0/0:0,255,255	0/0:0,81,255	0/0:0,255,255	0/0:0,255,255
NZ_AKVY01000001.1	1320075	.	C	T	185	0.01	.	DP=11551;VDB=0.535005;SGB=36.0034;RPB=0.201698;MQB=0.999998;MQSB=0.999799;BQB=0.0264763;MQ0F=0;ICB=0.494507;HOB=0.0219753;AC=2;AN=180;DP4=6334,4364,71,48;MQ=59	GT:PL	0/0:0,255,255	0/0:0,255,255	0/0:0,255,255	0/0:0,255,255	0/0:0,255,255	0/0:0,255,255	0/0:0,255,255	0/0:0,255,255	0/0:0,255,255	0/0:0,255,255	0/0:0,255,255	0/0:0,255,255	0/0:0,255,255	0/0:0,255,255	0/0:0,60,255	0/0:0,255,255	0/0:0,33,255	0/0:0,51,255	0/0:0,255,255	0/0:0,255,255	0/0:0,255,255	0/0:0,36,255	0/0:0,166,255	0/0:0,255,255	0/0:0,226,255	0/0:0,255,255	0/0:0,244,255	0/0:0,78,255	0/0:0,255,255	0/0:0,255,255	0/0:0,247,255	0/0:0,111,255	0/0:0,123,255	1/1:255,149,0	0/0:0,166,255	0/0:0,255,255	0/0:0,255,255	0/0:0,255,255	0/0:0,255,255	0/0:0,255,255
NZ_AKVY01000001.1	1310770	.	T	C	185	0.01	.	DP=14649;VDB=0.0926441;SGB=285.492;RPB=0.849133;MQB=0.999974;MQSB=0.999684;BQB=0.379149;MQ0F=0;ICB=0.494507;HOB=0.0219753;AC=2;AN=180;DP4=7483,5734,69,51;MQ=59	GT:PL	0/0:0,255,255	0/0:0,255,255	0/0:0,255,255	0/0:0,255,255	0/0:0,255,255	0/0:0,255,255	0/0:0,255,255	0/0:0,255,255	0/0:0,255,255	0/0:0,255,255	0/0:0,255,255	0/0:0,255,255	0/0:0,255,255	0/0:0,255,255	0/0:0,78,255	0/0:0,255,255	0/0:0,18,208	0/0:0,72,255	0/0:0,255,255	0/0:0,255,255	0/0:0,255,255	0/0:0,75,255	0/0:0,241,255	0/0:0,255,255	0/0:0,255,255	0/0:0,255,255	0/0:0,255,255	0/0:0,96,255	0/0:0,255,255	0/0:0,255,255	0/0:0,255,255	0/0:0,178,255	0/0:0,160,255	0/0:0,255,255	0/0:0,255,255	0/0:0,255,255	0/0:0,255,255	0/0:0,255,255	0/0:0,255,255	0/0:0,255,255
NZ_AKVY01000001.1	1306019	.	C	A	185	0.01	.	DP=14559;VDB=0.806494;SGB=144.5;RPB=0.100729;MQB=1;MQSB=1;BQB=0.147577;MQ0F=0;ICB=0.494507;HOB=0.0219753;AC=2;AN=180;DP4=7104,6330,56,53;MQ=60	GT:PL	0/0:0,255,255	0/0:0,255,255	0/0:0,255,255	0/0:0,255,255	0/0:0,255,255	0/0:0,255,255	0/0:0,255,255	0/0:0,255,255	0/0:0,255,255	0/0:0,255,255	0/0:0,255,255	0/0:0,255,255	0/0:0,255,255	0/0:0,255,255	0/0:0,96,255	0/0:0,255,255	0/0:0,36,255	0/0:0,84,255	0/0:0,255,255	0/0:0,255,255	0/0:0,255,255	0/0:0,69,255	0/0:0,255,255	0/0:0,255,255	1/1:255,255,0	0/0:0,255,255	0/0:0,255,255	0/0:0,132,255	0/0:0,255,255	0/0:0,255,255	0/0:0,255,255	0/0:0,181,255	0/0:0,175,255	0/0:0,255,255	0/0:0,190,255	0/0:0,255,255	0/0:0,255,255	0/0:0,255,255	0/0:0,255,255	0/0:0,255,255
NZ_AKVY01000001.1	1300404	.	G	A	185	0.01	.	DP=14774;VDB=0.0222179;SGB=-191.959;RPB=0.924667;MQB=0.999999;MQSB=0.999545;BQB=0.974178;MQ0F=0;ICB=0.494507;HOB=0.0219753;AC=2;AN=180;DP4=7032,6730,27,16;MQ=59	GT:PL	0/0:0,255,255	0/0:0,255,255	0/0:0,255,255	0/0:0,255,255	0/0:0,255,255	0/0:0,255,255	0/0:0,255,255	0/0:0,255,255	0/0:0,255,255	0/0:0,255,255	0/0:0,255,255	0/0:0,255,255	0/0:0,255,255	0/0:0,255,255	1/1:255,105,0	0/0:0,255,255	0/0:0,36,255	0/0:0,102,255	0/0:0,255,255	0/0:0,255,255	0/0:0,255,255	0/0:0,81,255	0/0:0,255,255	0/0:0,255,255	0/0:0,255,255	0/0:0,255,255	0/0:0,255,255	0/0:0,193,255	0/0:0,255,255	0/0:0,255,255	0/0:0,255,255	0/0:0,235,255	0/0:0,202,255	0/0:0,255,255	0/0:0,255,255	0/0:0,255,255	0/0:0,255,255	0/0:0,255,255	0/0:0,255,255	0/0:0,255,255
NZ_AKVY01000001.1	1244068	.	G	A	185	0.01	.	DP=11933;VDB=0.935616;SGB=784.485;RPB=0.936584;MQB=0.999997;MQSB=0.999838;BQB=0.0611148;MQ0F=0;ICB=0.494507;HOB=0.0219753;AC=2;AN=180;DP4=5871,4927,100,100;MQ=59	GT:PL	0/0:0,135,255	0/0:0,255,255	0/0:0,255,255	0/0:0,255,255	0/0:0,255,255	0/0:0,255,255	0/0:0,255,255	0/0:0,255,255	0/0:0,255,255	0/0:0,255,255	0/0:0,255,255	0/0:0,255,255	0/0:0,255,255	0/0:0,255,255	0/0:0,39,255	0/0:0,255,255	0/0:0,21,225	0/0:0,51,255	0/0:0,235,255	0/0:0,255,255	0/0:0,244,255	0/0:0,30,255	0/0:0,208,255	0/0:0,255,255	0/0:0,255,255	0/0:0,255,255	0/0:0,255,255	0/0:0,75,255	0/0:0,255,255	0/0:0,255,255	0/0:0,255,255	0/0:0,184,255	0/0:0,114,255	0/0:0,255,255	0/0:0,250,255	0/0:0,255,255	0/0:0,255,255	0/0:0,255,255	0/0:0,255,255	0/0:0,255,255
NZ_AKVY01000001.1	1238521	.	T	C	185	0.01	.	DP=14330;VDB=0.821844;SGB=19.0098;RPB=0.990067;MQB=0.754719;MQSB=1.65118e-08;BQB=0.949689;MQ0F=0.0318214;ICB=0.494507;HOB=0.0219753;AC=2;AN=180;DP4=7962,5109,55,30;MQ=50	GT:PL	0/0:0,255,255	0/0:0,255,255	0/0:0,255,255	0/0:0,255,255	0/0:0,255,255	0/0:0,255,255	0/0:0,255,255	0/0:0,255,255	0/0:0,255,255	0/0:0,255,255	0/0:0,255,255	0/0:0,255,255	0/0:0,255,255	0/0:0,255,255	0/0:0,63,255	0/0:0,255,255	0/0:0,36,255	0/0:0,75,255	0/0:0,255,255	0/0:0,255,255	0/0:0,255,255	0/0:0,78,255	0/0:0,255,255	0/0:0,255,255	0/0:0,255,255	0/0:0,255,255	0/0:0,255,255	0/0:0,102,255	0/0:0,255,255	0/0:0,255,255	0/0:0,255,255	0/0:0,253,255	0/0:0,132,255	0/0:0,255,255	0/0:0,255,255	0/0:0,255,255	0/0:0,255,255	0/0:0,255,255	0/0:0,255,255	0/0:0,255,255
NZ_AKVY01000001.1	1233604	.	A	G	185	0.01	.	DP=18789;VDB=9.58228e-14;SGB=-68.9838;RPB=0.000568522;MQB=3.72991e-35;MQSB=5.1415e-40;BQB=0.850515;MQ0F=0.041833;ICB=0.494507;HOB=0.0219753;AC=2;AN=180;DP4=8783,7937,18,64;MQ=45	GT:PL	0/0:0,255,255	0/0:0,255,255	0/0:0,255,255	0/0:0,255,255	0/0:0,255,255	1/1:255,153,0	0/0:0,255,255	0/0:0,255,255	0/0:0,255,255	0/0:0,255,255	0/0:0,255,255	0/0:0,255,255	0/0:0,255,255	0/0:0,255,255	0/0:0,184,255	0/0:0,255,255	0/0:0,120,255	0/0:0,244,255	0/0:0,255,255	0/0:0,255,255	0/0:0,255,255	0/0:0,144,255	0/0:0,255,255	0/0:0,255,255	0/0:0,255,255	0/0:0,255,255	0/0:0,255,255	0/0:0,255,255	0/0:0,255,255	0/0:0,255,255	0/0:0,255,255	0/0:0,255,255	0/0:0,217,255	0/0:0,255,255	0/0:0,255,255	0/0:0,255,255	0/0:0,255,255	0/0:0,255,255	0/0:0,255,255	0/0:0,255,255
NZ_AKVY01000001.1	1233558	.	G	A	185	0.01	.	DP=17924;VDB=4.62638e-10;SGB=-671.961;RPB=5.02445e-07;MQB=0;MQSB=4.68359e-09;BQB=0.0347603;MQ0F=0.0293461;ICB=0.494507;HOB=0.0219753;AC=2;AN=180;DP4=10387,5883,41,72;MQ=46	GT:PL	0/0:0,255,255	0/0:0,255,255	0/0:0,255,255	0/0:0,255,255	0/0:0,255,255	1/1:255,238,0	0/0:0,255,255	0/0:0,255,255	0/0:0,255,255	0/0:0,255,255	0/0:0,255,255	0/0:0,255,255	0/0:0,255,255	0/0:0,255,255	0/0:0,138,255	0/0:0,255,255	0/0:0,99,255	0/0:0,211,255	0/0:0,255,255	0/0:0,255,255	0/0:0,255,255	0/0:0,138,255	0/0:0,255,255	0/0:0,255,255	0/0:0,255,255	0/0:0,255,255	0/0:0,255,255	0/0:0,255,255	0/0:0,255,255	0/0:0,255,255	0/0:0,255,255	0/0:0,255,255	0/0:0,205,255	0/0:0,255,255	0/0:0,255,255	0/0:0,255,255	0/0:0,255,255	0/0:0,255,255	0/0:0,255,255	0/0:0,255,255
NZ_AKVY01000001.1	1233522	.	A	G	185	0.01	.	DP=18281;VDB=1;SGB=269.993;RPB=0.995053;MQB=7.10752e-39;MQSB=0;BQB=0.602844;MQ0F=0.00984629;ICB=0.494507;HOB=0.0219753;AC=2;AN=180;DP4=12248,4535,26,54;MQ=52	GT:PL	0/0:0,255,255	0/0:0,255,255	0/0:0,255,255	0/0:0,255,255	0/0:0,255,255	1/1:255,108,0	0/0:0,255,255	0/0:0,255,255	0/0:0,255,255	0/0:0,255,255	0/0:0,255,255	0/0:0,255,255	0/0:0,255,255	0/0:0,255,255	0/0:0,129,255	0/0:0,255,255	0/0:0,111,255	0/0:0,241,255	0/0:0,255,255	0/0:0,255,255	0/0:0,255,255	0/0:0,160,255	0/0:0,255,255	0/0:0,255,255	0/0:0,255,255	0/0:0,255,255	0/0:0,255,255	0/0:0,255,255	0/0:0,255,255	0/0:0,255,255	0/0:0,255,255	0/0:0,255,255	0/0:0,190,255	0/0:0,255,255	0/0:0,255,255	0/0:0,255,255	0/0:0,255,255	0/0:0,255,255	0/0:0,255,255	0/0:0,255,255
NZ_AKVY01000001.1	1233514	.	G	A	185	0.01	.	DP=17580;VDB=1;SGB=-4628.34;RPB=0.980186;MQB=2.62043e-42;MQSB=0;BQB=0.000652163;MQ0F=0.00989761;ICB=0.494507;HOB=0.0219753;AC=2;AN=180;DP4=11610,4442,85,72;MQ=54	GT:PL	0/0:0,255,255	0/0:0,255,255	0/0:0,255,255	0/0:0,255,255	0/0:0,255,255	1/1:255,242,0	0/0:0,255,255	0/0:0,255,255	0/0:0,255,255	0/0:0,255,255	0/0:0,255,255	0/0:0,255,255	0/0:0,255,255	0/0:0,255,255	0/0:0,114,255	0/0:0,255,255	0/0:0,90,255	0/0:0,214,255	0/0:0,255,255	0/0:0,255,255	0/0:0,255,255	0/0:0,132,255	0/0:0,247,255	0/0:0,255,255	0/0:0,255,255	0/0:0,255,255	0/0:0,255,255	0/0:0,255,255	0/0:0,255,255	0/0:0,255,255	0/0:0,255,255	0/0:0,254,255	0/0:0,202,255	0/0:0,255,255	0/0:0,255,255	0/0:0,255,255	0/0:0,255,255	0/0:0,255,255	0/0:0,255,255	0/0:0,255,255
NZ_AKVY01000001.1	1233507	.	T	C	185	0.01	.	DP=17328;VDB=0.0132048;SGB=36.0034;RPB=2.56351e-12;MQB=1.64287e-13;MQSB=0;BQB=0.00618683;MQ0F=0.00981071;ICB=0.494507;HOB=0.0219753;AC=2;AN=180;DP4=10994,4849,48,71;MQ=55	GT:PL	0/0:0,255,255	0/0:0,255,255	0/0:0,255,255	0/0:0,255,255	0/0:0,255,255	1/1:255,255,0	0/0:0,255,255	0/0:0,255,255	0/0:0,255,255	0/0:0,255,255	0/0:0,255,255	0/0:0,255,255	0/0:0,255,255	0/0:0,255,255	0/0:0,102,255	0/0:0,255,255	0/0:0,96,255	0/0:0,208,255	0/0:0,255,255	0/0:0,255,255	0/0:0,255,255	0/0:0,135,255	0/0:0,255,255	0/0:0,255,255	0/0:0,255,255	0/0:0,255,255	0/0:0,255,255	0/0:0,255,255	0/0:0,255,255	0/0:0,255,255	0/0:0,255,255	0/0:0,255,255	0/0:0,196,255	0/0:0,255,255	0/0:0,255,255	0/0:0,255,255	0/0:0,255,255	0/0:0,255,255	0/0:0,255,255	0/0:0,255,255
NZ_AKVY01000001.1	1226145	.	C	A	185	0.01	.	DP=13999;VDB=0.99999;SGB=-556.996;RPB=0.955892;MQB=0.999982;MQSB=0.998874;BQB=0.0155977;MQ0F=0;ICB=0.494507;HOB=0.0219753;AC=2;AN=180;DP4=9524,2895,164,44;MQ=59	GT:PL	0/0:0,255,255	0/0:0,255,255	0/0:0,255,255	0/0:0,255,255	0/0:0,255,255	0/0:0,255,255	0/0:0,255,255	0/0:0,255,255	0/0:0,255,255	0/0:0,255,255	0/0:0,255,255	0/0:0,255,255	0/0:0,255,255	0/0:0,255,255	0/0:0,51,255	0/0:0,255,255	0/0:0,30,255	0/0:0,51,255	0/0:0,255,255	0/0:0,255,255	0/0:0,255,255	0/0:0,51,255	0/0:0,255,255	1/1:255,255,0	0/0:0,255,255	0/0:0,255,255	0/0:0,255,255	0/0:0,138,255	0/0:0,255,255	0/0:0,255,255	0/0:0,255,255	0/0:0,235,255	0/0:0,193,255	0/0:0,255,255	0/0:0,255,255	0/0:0,255,255	0/0:0,255,255	0/0:0,255,255	0/0:0,255,255	0/0:0,255,255
NZ_AKVY01000001.1	1221610	.	G	T	185	0.01	.	DP=10459;VDB=0.719049;SGB=140.501;RPB=0.758642;MQB=0.999999;MQSB=0.999802;BQB=0.935129;MQ0F=0;ICB=0.494507;HOB=0.0219753;AC=2;AN=180;DP4=5379,4221,24,19;MQ=59	GT:PL	0/0:0,181,255	0/0:0,255,255	0/0:0,255,255	0/0:0,255,255	0/0:0,255,255	0/0:0,255,255	0/0:0,255,255	0/0:0,255,255	0/0:0,255,255	0/0:0,255,255	0/0:0,255,255	0/0:0,255,255	0/0:0,255,255	0/0:0,255,255	0/0:0,27,255	0/0:0,255,255	0/0:0,36,255	0/0:0,78,255	0/0:0,247,255	0/0:0,255,255	0/0:0,255,255	0/0:0,51,255	0/0:0,172,255	0/0:0,255,255	0/0:0,163,255	0/0:0,255,255	0/0:0,172,255	0/0:0,60,255	0/0:0,255,255	0/0:0,255,255	0/0:0,220,255	0/0:0,129,255	0/0:0,96,255	0/0:0,255,255	0/0:0,102,255	0/0:0,255,255	0/0:0,255,255	0/0:0,255,255	0/0:0,255,255	0/0:0,255,255
NZ_AKVY01000001.1	1216928	.	G	A	185	0.01	.	DP=13398;VDB=0.996669;SGB=718.494;RPB=0.979699;MQB=0.999991;MQSB=0.999995;BQB=0.767527;MQ0F=0;ICB=0.494507;HOB=0.0219753;AC=2;AN=180;DP4=6582,5364,121,90;MQ=59	GT:PL	0/0:0,255,255	0/0:0,255,255	0/0:0,255,255	0/0:0,255,255	0/0:0,255,255	0/0:0,255,255	0/0:0,255,255	0/0:0,255,255	0/0:0,255,255	0/0:0,255,255	0/0:0,255,255	0/0:0,255,255	0/0:0,255,255	0/0:0,255,255	0/0:0,42,255	0/0:0,255,255	0/0:0,18,177	0/0:0,78,255	0/0:0,255,255	0/0:0,255,255	0/0:0,255,255	0/0:0,60,255	0/0:0,255,255	0/0:0,255,255	0/0:0,255,255	0/0:0,255,255	0/0:0,255,255	0/0:0,96,255	0/0:0,255,255	0/0:0,255,255	0/0:0,255,255	0/0:0,190,255	0/0:0,169,255	1/1:255,255,0	0/0:0,241,255	0/0:0,255,255	0/0:0,255,255	0/0:0,255,255	0/0:0,255,255	0/0:0,255,255
NZ_AKVY01000001.1	1206759	.	T	C	185	0.01	.	DP=12562;VDB=0.111669;SGB=452.827;RPB=0.878804;MQB=0.999991;MQSB=0.999627;BQB=0.799686;MQ0F=0;ICB=0.494446;HOB=0.0222194;AC=2;AN=178;DP4=6566,4718,130,63;MQ=59	GT:PL	0/0:0,255,255	0/0:0,255,255	0/0:0,235,255	0/0:0,255,255	0/0:0,255,255	0/0:0,255,255	0/0:0,255,255	0/0:0,255,255	0/0:0,255,255	0/0:0,255,255	0/0:0,255,255	0/0:0,255,255	0/0:0,255,255	0/0:0,255,255	0/0:0,54,255	1/1:255,255,0	0/0:0,18,209	0/0:0,57,255	0/0:0,255,255	0/0:0,255,255	0/0:0,255,255	0/0:0,45,255	0/0:0,232,255	0/0:0,255,255	0/0:0,255,255	0/0:0,255,255	0/0:0,255,255	0/0:0,93,255	0/0:0,255,255	0/0:0,255,255	0/0:0,255,255	0/0:0,144,255	0/0:0,99,255	0/0:0,255,255	0/0:0,226,255	0/0:0,255,255	0/0:0,255,255	0/0:0,255,255	0/0:0,255,255	0/0:0,255,255
NZ_AKVY01000001.1	1195351	.	C	A	185	0.01	.	DP=11279;VDB=0.127523;SGB=-14.4774;RPB=0.623028;MQB=1;MQSB=0.999854;BQB=0.992682;MQ0F=0;ICB=0.494507;HOB=0.0219753;AC=2;AN=180;DP4=5181,5140,5,13;MQ=59	GT:PL	0/0:0,154,255	0/0:0,255,255	0/0:0,255,255	0/0:0,255,255	0/0:0,255,255	0/0:0,255,255	0/0:0,255,255	0/0:0,255,255	0/0:0,255,255	0/0:0,255,255	0/0:0,255,255	0/0:0,255,255	0/0:0,255,255	0/0:0,255,255	0/0:0,36,255	0/0:0,255,255	0/0:0,30,255	0/0:0,69,255	0/0:0,255,255	0/0:0,255,255	0/0:0,255,255	0/0:0,57,255	0/0:0,187,255	0/0:0,255,255	0/0:0,217,255	0/0:0,255,255	0/0:0,255,255	0/0:0,90,255	0/0:0,255,255	0/0:0,255,255	0/0:0,220,255	0/0:0,105,255	0/0:0,166,255	0/0:0,255,255	0/0:0,160,255	0/0:0,255,255	0/0:0,255,255	0/0:0,255,255	0/0:0,255,255	0/0:0,255,255
NZ_AKVY01000001.1	1155026	.	T	C	185	0.01	.	DP=14057;VDB=0.999997;SGB=700.47;RPB=0.980728;MQB=0.99997;MQSB=0.9998;BQB=0.938539;MQ0F=0;ICB=0.494507;HOB=0.0219753;AC=2;AN=180;DP4=7430,5177,119,84;MQ=59	GT:PL	0/0:0,244,255	0/0:0,255,255	0/0:0,255,255	0/0:0,255,255	0/0:0,255,255	0/0:0,255,255	0/0:0,255,255	0/0:0,255,255	0/0:0,255,255	0/0:0,255,255	0/0:0,255,255	0/0:0,255,255	0/0:0,255,255	0/0:0,255,255	0/0:0,54,255	0/0:0,255,255	0/0:0,30,255	0/0:0,96,255	0/0:0,255,255	0/0:0,255,255	0/0:0,255,255	0/0:0,69,255	0/0:0,255,255	0/0:0,255,255	0/0:0,255,255	0/0:0,255,255	0/0:0,255,255	0/0:0,132,255	0/0:0,255,255	0/0:0,255,255	0/0:0,255,255	0/0:0,208,255	0/0:0,190,255	0/0:0,255,255	0/0:0,217,255	0/0:0,255,255	0/0:0,255,255	0/0:0,255,255	0/0:0,255,255	0/0:0,255,255
NZ_AKVY01000001.1	1150060	.	A	G	185	0.01	.	DP=14354;VDB=0.15909;SGB=-723.988;RPB=0.208858;MQB=0.999998;MQSB=0.999899;BQB=8.43558e-05;MQ0F=0;ICB=0.494507;HOB=0.0219753;AC=2;AN=180;DP4=6889,6182,118,77;MQ=59	GT:PL	0/0:0,255,255	0/0:0,255,255	0/0:0,255,255	0/0:0,255,255	0/0:0,255,255	0/0:0,255,255	0/0:0,255,255	0/0:0,255,255	0/0:0,255,255	0/0:0,255,255	0/0:0,255,255	0/0:0,255,255	0/0:0,255,255	0/0:0,255,255	0/0:0,57,255	0/0:0,255,255	0/0:0,24,250	0/0:0,81,255	0/0:0,255,255	0/0:0,255,255	0/0:0,255,255	0/0:0,66,255	0/0:0,255,255	0/0:0,255,255	0/0:0,255,255	0/0:0,255,255	0/0:0,255,255	0/0:0,151,255	0/0:0,255,255	0/0:0,255,255	0/0:0,255,255	0/0:0,181,255	0/0:0,169,255	0/0:0,255,255	0/0:0,255,255	0/0:0,255,255	0/0:0,255,255	0/0:0,255,255	0/0:0,255,255	0/0:0,255,255
NZ_AKVY01000001.1	1126224	.	T	C	185	0.01	.	DP=14552;VDB=0.745327;SGB=-65.9827;RPB=0.942545;MQB=1;MQSB=1;BQB=0.433005;MQ0F=0;ICB=0.494507;HOB=0.0219753;AC=2;AN=180;DP4=8841,4490,42,34;MQ=60	GT:PL	0/0:0,163,255	0/0:0,255,255	0/0:0,255,255	0/0:0,255,255	0/0:0,255,255	0/0:0,255,255	0/0:0,255,255	0/0:0,255,255	0/0:0,255,255	0/0:0,255,255	0/0:0,255,255	0/0:0,255,255	0/0:0,255,255	0/0:0,255,255	0/0:0,51,255	0/0:0,255,255	0/0:0,21,210	0/0:0,54,255	0/0:0,255,255	0/0:0,255,255	0/0:0,255,255	0/0:0,90,255	0/0:0,255,255	0/0:0,255,255	0/0:0,255,255	0/0:0,255,255	0/0:0,255,255	0/0:0,129,255	0/0:0,255,255	0/0:0,255,255	0/0:0,255,255	0/0:0,175,255	0/0:0,184,255	0/0:0,255,255	0/0:0,255,255	0/0:0,255,255	0/0:0,255,255	0/0:0,255,255	0/0:0,255,255	0/0:0,255,255
NZ_AKVY01000001.1	1104949	.	C	T	185	0.01	.	DP=12876;VDB=0.759763;SGB=546.013;RPB=0.771396;MQB=1;MQSB=1;BQB=0.0499713;MQ0F=0;ICB=0.494507;HOB=0.0219753;AC=2;AN=180;DP4=5883,5663,148,82;MQ=60	GT:PL	0/0:0,226,255	0/0:0,255,255	0/0:0,255,255	0/0:0,255,255	0/0:0,255,255	0/0:0,255,255	0/0:0,255,255	0/0:0,255,255	0/0:0,255,255	0/0:0,255,255	0/0:0,255,255	0/0:0,255,255	0/0:0,255,255	0/0:0,255,255	0/0:0,48,255	0/0:0,255,255	0/0:0,21,211	0/0:0,45,255	0/0:0,255,255	0/0:0,255,255	0/0:0,255,255	0/0:0,51,255	0/0:0,247,255	0/0:0,255,255	0/0:0,255,255	0/0:0,255,255	0/0:0,255,255	0/0:0,123,255	0/0:0,255,255	0/0:0,255,255	0/0:0,255,255	0/0:0,111,255	0/0:0,184,255	0/0:0,255,255	0/0:0,187,255	0/0:0,255,255	0/0:0,255,255	0/0:0,255,255	0/0:0,255,255	0/0:0,255,255
NZ_AKVY01000001.1	1101852	.	C	A	185	0.01	.	DP=14238;VDB=0.312284;SGB=-61.481;RPB=0.436202;MQB=0.999999;MQSB=0.999819;BQB=0.241446;MQ0F=0;ICB=0.494507;HOB=0.0219753;AC=2;AN=180;DP4=7995,5036,33,34;MQ=59	GT:PL	0/0:0,255,255	0/0:0,255,255	0/0:0,255,255	0/0:0,255,255	0/0:0,255,255	0/0:0,255,255	0/0:0,255,255	0/0:0,255,255	0/0:0,255,255	0/0:0,255,255	0/0:0,255,255	0/0:0,255,255	0/0:0,255,255	0/0:0,255,255	0/0:0,63,255	0/0:0,255,255	0/0:0,33,252	0/0:0,90,255	0/0:0,255,255	0/0:0,255,255	0/0:0,255,255	0/0:0,60,255	0/0:0,244,255	0/0:0,255,255	0/0:0,255,255	0/0:0,255,255	0/0:0,255,255	0/0:0,105,255	0/0:0,255,255	0/0:0,255,255	0/0:0,255,255	0/0:0,202,255	0/0:0,169,255	0/0:0,255,255	0/0:0,255,255	0/0:0,255,255	0/0:0,255,255	0/0:0,255,255	0/0:0,255,255	0/0:0,255,255
NZ_AKVY01000001.1	1064277	.	C	T	185	0.01	.	DP=13022;VDB=0.347889;SGB=81.0038;RPB=0.857237;MQB=0.999996;MQSB=0.999814;BQB=0.997341;MQ0F=0;ICB=0.494507;HOB=0.0219753;AC=2;AN=180;DP4=7234,4819,13,13;MQ=59	GT:PL	0/0:0,132,255	0/0:0,255,255	0/0:0,255,255	0/0:0,255,255	0/0:0,255,255	0/0:0,255,255	0/0:0,255,255	0/0:0,255,255	0/0:0,255,255	0/0:0,255,255	0/0:0,255,255	0/0:0,255,255	0/0:0,255,255	0/0:0,255,255	0/0:0,63,255	0/0:0,255,255	0/0:0,18,187	0/0:0,45,255	0/0:0,217,255	0/0:0,255,255	0/0:0,255,255	0/0:0,72,255	0/0:0,255,255	0/0:0,255,255	0/0:0,255,255	0/0:0,255,255	0/0:0,255,255	0/0:0,75,255	0/0:0,255,255	0/0:0,255,255	0/0:0,255,255	0/0:0,160,255	0/0:0,190,255	0/0:0,255,255	0/0:0,205,255	0/0:0,255,255	0/0:0,255,255	0/0:0,255,255	0/0:0,255,255	0/0:0,255,255
NZ_AKVY01000001.1	1062584	.	C	A	185	0.01	.	DP=10077;VDB=0.33511;SGB=75.5083;RPB=0.90106;MQB=0.999996;MQSB=0.999982;BQB=0.0126652;MQ0F=0;ICB=0.494507;HOB=0.0219753;AC=2;AN=180;DP4=5379,3869,34,29;MQ=59	GT:PL	0/0:0,135,255	0/0:0,255,255	0/0:0,255,255	0/0:0,255,255	0/0:0,255,255	0/0:0,255,255	0/0:0,255,255	0/0:0,255,255	0/0:0,255,255	0/0:0,255,255	0/0:0,255,255	0/0:0,255,255	0/0:0,255,255	0/0:0,255,255	0/0:0,51,255	0/0:0,255,255	0/0:0,18,210	0/0:0,36,255	0/0:0,169,255	0/0:0,255,255	0/0:0,253,255	0/0:0,42,255	0/0:0,160,255	0/0:0,255,255	0/0:0,208,255	0/0:0,255,255	0/0:0,255,255	0/0:0,51,255	0/0:0,255,255	0/0:0,255,255	0/0:0,190,255	0/0:0,144,255	0/0:0,120,255	0/0:0,255,255	0/0:0,144,255	0/0:0,255,255	0/0:0,255,255	0/0:0,255,255	0/0:0,255,255	0/0:0,255,255
NZ_AKVY01000001.1	1058995	.	G	A	185	0.01	.	DP=14571;VDB=0.772211;SGB=395.483;RPB=0.142946;MQB=0.999994;MQSB=0.999809;BQB=2.16725e-09;MQ0F=0;ICB=0.494507;HOB=0.0219753;AC=2;AN=180;DP4=9272,3958,122,42;MQ=59	GT:PL	0/0:0,255,255	0/0:0,255,255	0/0:0,255,255	0/0:0,255,255	0/0:0,255,255	0/0:0,255,255	0/0:0,255,255	0/0:0,255,255	0/0:0,255,255	0/0:0,255,255	0/0:0,255,255	0/0:0,255,255	0/0:0,255,255	0/0:0,255,255	0/0:0,57,255	0/0:0,255,255	0/0:0,39,255	0/0:0,105,255	0/0:0,255,255	0/0:0,255,255	0/0:0,255,255	0/0:0,84,255	0/0:0,255,255	0/0:0,255,255	0/0:0,255,255	0/0:0,255,255	0/0:0,255,255	0/0:0,93,255	0/0:0,255,255	0/0:0,255,255	0/0:0,255,255	0/0:0,172,255	0/0:0,160,255	0/0:0,255,255	0/0:0,199,255	0/0:0,255,255	0/0:0,255,255	0/0:0,255,255	0/0:0,255,255	0/0:0,255,255
NZ_AKVY01000001.1	1043393	.	C	A	185	0.01	.	DP=14490;VDB=0.311615;SGB=24.5147;RPB=0.413887;MQB=0.999999;MQSB=0.999261;BQB=0.835823;MQ0F=0;ICB=0.494507;HOB=0.0219753;AC=2;AN=180;DP4=8278,5037,18,11;MQ=59	GT:PL	0/0:0,255,255	0/0:0,255,255	0/0:0,255,255	0/0:0,255,255	0/0:0,255,255	0/0:0,255,255	0/0:0,255,255	0/0:0,255,255	0/0:0,255,255	0/0:0,255,255	0/0:0,255,255	0/0:0,255,255	0/0:0,255,255	0/0:0,255,255	1/1:255,78,0	0/0:0,255,255	0/0:0,30,249	0/0:0,78,255	0/0:0,255,255	0/0:0,255,255	0/0:0,255,255	0/0:0,66,255	0/0:0,255,255	0/0:0,255,255	0/0:0,255,255	0/0:0,255,255	0/0:0,255,255	0/0:0,123,255	0/0:0,255,255	0/0:0,255,255	0/0:0,255,255	0/0:0,181,255	0/0:0,141,255	0/0:0,255,255	0/0:0,255,255	0/0:0,255,255	0/0:0,255,255	0/0:0,255,255	0/0:0,255,255	0/0:0,255,255
NZ_AKVY01000001.1	1041307	.	T	A	185	0.01	.	DP=11893;VDB=0.427478;SGB=195.493;RPB=0.00245442;MQB=0.999998;MQSB=0.99988;BQB=0.058061;MQ0F=0;ICB=0.494507;HOB=0.0219753;AC=2;AN=180;DP4=5711,4985,93,50;MQ=59	GT:PL	0/0:0,255,255	0/0:0,255,255	0/0:0,255,255	0/0:0,255,255	0/0:0,255,255	0/0:0,255,255	0/0:0,255,255	0/0:0,255,255	0/0:0,255,255	0/0:0,255,255	0/0:0,255,255	0/0:0,255,255	0/0:0,255,255	0/0:0,255,255	0/0:0,54,255	0/0:0,255,255	0/0:0,30,247	0/0:0,45,255	0/0:0,255,255	0/0:0,255,255	0/0:0,255,255	0/0:0,48,255	0/0:0,184,255	0/0:0,255,255	0/0:0,229,255	0/0:0,255,255	0/0:0,255,255	0/0:0,99,255	0/0:0,255,255	0/0:0,255,255	0/0:0,255,255	0/0:0,163,255	0/0:0,141,255	0/0:0,255,255	0/0:0,126,255	0/0:0,255,255	0/0:0,255,255	0/0:0,255,255	0/0:0,255,255	0/0:0,255,255
NZ_AKVY01000001.1	1035781	.	C	T	185	0.01	.	DP=16548;VDB=1.73905e-05;SGB=101.005;RPB=0.766458;MQB=0.999998;MQSB=0.999639;BQB=0.11267;MQ0F=0;ICB=0.494507;HOB=0.0219753;AC=2;AN=180;DP4=7819,6999,37,43;MQ=59	GT:PL	0/0:0,255,255	0/0:0,255,255	0/0:0,255,255	0/0:0,255,255	0/0:0,255,255	0/0:0,255,255	0/0:0,255,255	0/0:0,255,255	0/0:0,255,255	0/0:0,255,255	0/0:0,255,255	0/0:0,255,255	0/0:0,255,255	0/0:0,255,255	0/0:0,78,255	0/0:0,255,255	0/0:0,42,255	0/0:0,141,255	0/0:0,255,255	0/0:0,255,255	0/0:0,255,255	0/0:0,117,255	0/0:0,255,255	0/0:0,255,255	0/0:0,255,255	0/0:0,255,255	0/0:0,255,255	0/0:0,132,255	0/0:0,255,255	0/0:0,255,255	0/0:0,255,255	0/0:0,255,255	0/0:0,255,255	0/0:0,255,255	0/0:0,255,255	0/0:0,255,255	0/0:0,255,255	0/0:0,255,255	0/0:0,255,255	0/0:0,255,255
NZ_AKVY01000001.1	942668	.	C	A	185	0.01	.	DP=13896;VDB=0.00586754;SGB=115.505;RPB=0.948702;MQB=1;MQSB=0.999697;BQB=0.403522;MQ0F=0;ICB=0.494507;HOB=0.0219753;AC=2;AN=180;DP4=9030,3544,41,11;MQ=59	GT:PL	0/0:0,255,255	0/0:0,255,255	0/0:0,255,255	0/0:0,255,255	0/0:0,255,255	0/0:0,255,255	0/0:0,255,255	0/0:0,255,255	0/0:0,255,255	0/0:0,255,255	0/0:0,255,255	0/0:0,255,255	0/0:0,255,255	0/0:0,255,255	0/0:0,72,255	0/0:0,255,255	0/0:0,15,150	0/0:0,69,255	0/0:0,255,255	0/0:0,255,255	0/0:0,255,255	0/0:0,69,255	0/0:0,238,255	0/0:0,255,255	0/0:0,244,255	0/0:0,255,255	0/0:0,255,255	0/0:0,120,255	0/0:0,255,255	0/0:0,255,255	0/0:0,255,255	0/0:0,138,255	0/0:0,144,255	0/0:0,255,255	0/0:0,199,255	0/0:0,255,255	0/0:0,255,255	0/0:0,255,255	0/0:0,255,255	0/0:0,255,255
NZ_AKVY01000001.1	923604	.	G	A	185	0.01	.	DP=15465;VDB=0.0201593;SGB=173;RPB=0.74171;MQB=0.999991;MQSB=0.998875;BQB=0.408832;MQ0F=0;ICB=0.494507;HOB=0.0219753;AC=2;AN=180;DP4=5823,8560,20,55;MQ=59	GT:PL	0/0:0,255,255	0/0:0,255,255	0/0:0,255,255	0/0:0,255,255	0/0:0,255,255	0/0:0,255,255	0/0:0,255,255	0/0:0,255,255	0/0:0,255,255	0/0:0,255,255	0/0:0,255,255	0/0:0,255,255	0/0:0,255,255	0/0:0,255,255	0/0:0,117,255	0/0:0,255,255	0/0:0,21,187	0/0:0,117,255	0/0:0,255,255	0/0:0,255,255	0/0:0,255,255	0/0:0,93,255	0/0:0,255,255	0/0:0,255,255	0/0:0,255,255	0/0:0,255,255	0/0:0,255,255	0/0:0,157,255	0/0:0,255,255	0/0:0,255,255	0/0:0,255,255	0/0:0,255,255	0/0:0,238,255	0/0:0,255,255	0/0:0,255,255	0/0:0,255,255	0/0:0,255,255	0/0:0,255,255	0/0:0,255,255	0/0:0,255,255
NZ_AKVY01000001.1	917710	.	C	A	185	0.01	.	DP=12751;VDB=0.646509;SGB=-294.996;RPB=0.999926;MQB=0.999998;MQSB=0.999804;BQB=0.454172;MQ0F=0;ICB=0.494446;HOB=0.0222194;AC=2;AN=178;DP4=7083,4590,111,64;MQ=59	GT:PL	0/0:0,176,255	0/0:0,255,255	0/0:0,255,255	0/0:0,255,255	0/0:0,255,255	1/1:255,255,0	0/0:0,255,255	0/0:0,255,255	0/0:0,255,255	0/0:0,255,255	0/0:0,255,255	0/0:0,255,255	0/0:0,255,255	0/0:0,255,255	0/0:0,69,255	0/0:0,255,255	0/0:0,12,135	0/0:0,66,255	0/0:0,232,255	0/0:0,255,255	0/0:0,255,255	0/0:0,84,255	0/0:0,184,255	0/0:0,255,255	0/0:0,255,255	0/0:0,255,255	0/0:0,255,255	0/0:0,84,255	0/0:0,255,255	0/0:0,255,255	0/0:0,255,255	0/0:0,166,255	0/0:0,172,255	0/0:0,255,255	0/0:0,187,255	0/0:0,255,255	0/0:0,255,255	0/0:0,255,255	0/0:0,255,255	0/0:0,255,255
NZ_AKVY01000001.1	907748	.	A	G	185	0.01	.	DP=14267;VDB=0.999947;SGB=553.513;RPB=0.999789;MQB=1;MQSB=1;BQB=0.214371;MQ0F=0;ICB=0.494507;HOB=0.0219753;AC=2;AN=180;DP4=8008,4929,153,80;MQ=59	GT:PL	0/0:0,255,255	0/0:0,255,255	0/0:0,255,255	0/0:0,255,255	0/0:0,255,255	0/0:0,255,255	0/0:0,255,255	0/0:0,255,255	0/0:0,255,255	0/0:0,255,255	0/0:0,255,255	0/0:0,255,255	0/0:0,255,255	0/0:0,255,255	0/0:0,93,255	0/0:0,255,255	0/0:0,30,255	0/0:0,57,255	0/0:0,255,255	0/0:0,255,255	0/0:0,255,255	0/0:0,72,255	0/0:0,250,255	0/0:0,255,255	0/0:0,255,255	0/0:0,255,255	0/0:0,255,255	0/0:0,129,255	0/0:0,255,255	0/0:0,255,255	0/0:0,255,255	0/0:0,211,255	0/0:0,184,255	0/0:0,255,255	0/0:0,226,255	1/1:255,255,0	0/0:0,255,255	0/0:0,255,255	0/0:0,255,255	0/0:0,255,255
NZ_AKVY01000001.1	899454	.	G	A	185	0.01	.	DP=15302;VDB=0.315125;SGB=-45.4749;RPB=0.998605;MQB=1;MQSB=0.999914;BQB=0.430147;MQ0F=0;ICB=0.494507;HOB=0.0219753;AC=2;AN=180;DP4=7780,6357,23,12;MQ=59	GT:PL	0/0:0,255,255	0/0:0,255,255	0/0:0,255,255	0/0:0,255,255	0/0:0,255,255	0/0:0,255,255	0/0:0,255,255	0/0:0,255,255	0/0:0,255,255	0/0:0,255,255	0/0:0,255,255	0/0:0,255,255	0/0:0,255,255	0/0:0,255,255	1/1:255,72,0	0/0:0,255,255	0/0:0,30,255	0/0:0,111,255	0/0:0,255,255	0/0:0,255,255	0/0:0,255,255	0/0:0,75,255	0/0:0,255,255	0/0:0,255,255	0/0:0,255,255	0/0:0,255,255	0/0:0,255,255	0/0:0,160,255	0/0:0,255,255	0/0:0,255,255	0/0:0,255,255	0/0:0,190,255	0/0:0,217,255	0/0:0,255,255	0/0:0,255,255	0/0:0,255,255	0/0:0,255,255	0/0:0,255,255	0/0:0,255,255	0/0:0,255,255
NZ_AKVY01000001.1	890098	.	G	C	185	0.01	.	DP=12414;VDB=0.990493;SGB=41.0015;RPB=0.729521;MQB=0.98934;MQSB=0.99903;BQB=0.766152;MQ0F=0;ICB=0.494507;HOB=0.0219753;AC=2;AN=180;DP4=6609,4681,70,59;MQ=59	GT:PL	0/0:0,199,255	0/0:0,255,255	0/0:0,255,255	0/0:0,255,255	0/0:0,255,255	0/0:0,255,255	0/0:0,255,255	0/0:0,255,255	0/0:0,255,255	0/0:0,255,255	0/0:0,255,255	0/0:0,255,255	0/0:0,255,255	0/0:0,255,255	0/0:0,33,255	0/0:0,255,255	0/0:0,27,255	0/0:0,60,255	0/0:0,255,255	0/0:0,255,255	0/0:0,255,255	0/0:0,66,255	0/0:0,220,255	0/0:0,255,255	0/0:0,241,255	0/0:0,255,255	0/0:0,255,255	0/0:0,90,255	0/0:0,255,255	0/0:0,255,255	0/0:0,220,255	0/0:0,108,255	0/0:0,108,255	0/0:0,255,255	0/0:0,148,255	0/0:0,255,255	0/0:0,255,255	0/0:0,255,255	0/0:0,255,255	0/0:0,255,255
NZ_AKVY01000001.1	868894	.	G	A	185	0.01	.	DP=14943;VDB=0.000229563;SGB=957.462;RPB=0.865266;MQB=0.999998;MQSB=0.999924;BQB=0.298005;MQ0F=0;ICB=0.494507;HOB=0.0219753;AC=2;AN=180;DP4=7837,5372,141,73;MQ=59	GT:PL	0/0:0,255,255	0/0:0,255,255	0/0:0,255,255	0/0:0,255,255	0/0:0,255,255	0/0:0,255,255	0/0:0,255,255	0/0:0,255,255	0/0:0,255,255	0/0:0,255,255	0/0:0,255,255	0/0:0,255,255	0/0:0,255,255	0/0:0,255,255	0/0:0,90,255	0/0:0,255,255	0/0:0,36,255	0/0:0,57,255	0/0:0,255,255	0/0:0,255,255	0/0:0,255,255	0/0:0,60,255	0/0:0,255,255	0/0:0,255,255	0/0:0,255,255	0/0:0,255,255	0/0:0,255,255	0/0:0,120,255	0/0:0,255,255	0/0:0,255,255	0/0:0,255,255	0/0:0,178,255	0/0:0,157,255	0/0:0,255,255	0/0:0,244,255	1/1:255,255,0	0/0:0,255,255	0/0:0,255,255	0/0:0,255,255	0/0:0,255,255
NZ_AKVY01000001.1	756832	.	A	G	185	0.01	.	DP=11750;VDB=0.602888;SGB=66.5094;RPB=0.899652;MQB=0.999997;MQSB=0.999755;BQB=0.0273109;MQ0F=0;ICB=0.494507;HOB=0.0219753;AC=2;AN=180;DP4=3364,7520,16,41;MQ=59	GT:PL	0/0:0,193,255	0/0:0,255,255	0/0:0,255,255	0/0:0,255,255	0/0:0,255,255	0/0:0,255,255	0/0:0,255,255	0/0:0,255,255	0/0:0,255,255	0/0:0,255,255	0/0:0,255,255	0/0:0,255,255	0/0:0,255,255	0/0:0,255,255	0/0:0,36,255	0/0:0,255,255	0/0:0,30,255	0/0:0,60,255	0/0:0,255,255	0/0:0,255,255	0/0:0,255,255	0/0:0,57,255	0/0:0,157,255	0/0:0,255,255	0/0:0,220,255	0/0:0,255,255	0/0:0,255,255	0/0:0,81,255	0/0:0,255,255	0/0:0,255,255	0/0:0,255,255	0/0:0,144,255	0/0:0,111,255	0/0:0,255,255	0/0:0,151,255	0/0:0,255,255	0/0:0,255,255	0/0:0,255,255	0/0:0,255,255	0/0:0,255,255
NZ_AKVY01000001.1	745920	.	G	T	185	0.01	.	DP=13972;VDB=0.982456;SGB=-5144.28;RPB=1.37714e-10;MQB=5.58855e-09;MQSB=0.974815;BQB=0.000648299;MQ0F=0.0343544;ICB=0.494507;HOB=0.0219753;AC=2;AN=180;DP4=8654,4321,102,30;MQ=56	GT:PL	0/0:0,255,255	0/0:0,255,255	0/0:0,255,255	0/0:0,255,255	0/0:0,255,255	0/0:0,255,255	0/0:0,255,255	0/0:0,255,255	0/0:0,255,255	0/0:0,255,255	0/0:0,255,255	0/0:0,255,255	0/0:0,255,255	0/0:0,255,255	0/0:0,66,255	0/0:0,255,255	0/0:0,42,255	0/0:0,75,255	0/0:0,255,255	0/0:0,255,255	0/0:0,255,255	0/0:0,69,255	0/0:0,255,255	0/0:0,255,255	0/0:0,255,255	0/0:0,255,255	0/0:0,255,255	0/0:0,126,255	0/0:0,255,255	0/0:0,255,255	0/0:0,255,255	0/0:0,223,255	0/0:0,123,255	0/0:0,255,255	0/0:0,226,255	0/0:0,255,255	0/0:0,255,255	0/0:0,255,255	0/0:0,255,255	0/0:0,255,255
NZ_AKVY01000001.1	698991	.	T	A	185	0.01	.	DP=14903;VDB=0.848029;SGB=777.466;RPB=0.58259;MQB=0.999998;MQSB=0.999955;BQB=0.00939665;MQ0F=0;ICB=0.494507;HOB=0.0219753;AC=2;AN=180;DP4=9622,4045,163,62;MQ=59	GT:PL	0/0:0,255,255	0/0:0,255,255	0/0:0,255,255	0/0:0,255,255	0/0:0,255,255	0/0:0,255,255	0/0:0,255,255	0/0:0,255,255	0/0:0,255,255	0/0:0,255,255	0/0:0,255,255	0/0:0,255,255	0/0:0,255,255	0/0:0,255,255	0/0:0,90,255	0/0:0,255,255	0/0:0,39,255	0/0:0,96,255	0/0:0,255,255	0/0:0,255,255	0/0:0,255,255	0/0:0,102,255	0/0:0,255,255	0/0:0,255,255	0/0:0,255,255	0/0:0,255,255	0/0:0,255,255	0/0:0,102,255	0/0:0,255,255	0/0:0,255,255	0/0:0,255,255	0/0:0,193,255	0/0:0,220,255	0/0:0,255,255	0/0:0,255,255	0/0:0,255,255	0/0:0,255,255	0/0:0,255,255	0/0:0,255,255	0/0:0,255,255
NZ_AKVY01000001.1	698920	.	G	A	185	0.01	.	DP=13879;VDB=0.455354;SGB=72.9893;RPB=0.999893;MQB=0.999993;MQSB=0.999523;BQB=0.00190439;MQ0F=0;ICB=0.494507;HOB=0.0219753;AC=2;AN=180;DP4=6266,6372,82,111;MQ=59	GT:PL	0/0:0,255,255	0/0:0,255,255	0/0:0,255,255	0/0:0,255,255	0/0:0,255,255	0/0:0,255,255	0/0:0,255,255	0/0:0,255,255	0/0:0,255,255	0/0:0,255,255	0/0:0,255,255	0/0:0,255,255	0/0:0,255,255	0/0:0,255,255	0/0:0,63,255	0/0:0,255,255	0/0:0,24,238	0/0:0,81,255	0/0:0,255,255	0/0:0,255,255	0/0:0,255,255	0/0:0,60,255	0/0:0,255,255	0/0:0,255,255	0/0:0,240,255	0/0:0,255,255	0/0:0,255,255	0/0:0,123,255	0/0:0,255,255	0/0:0,255,255	0/0:0,217,255	0/0:0,172,255	0/0:0,138,255	0/0:0,255,255	0/0:0,255,255	0/0:0,255,255	0/0:0,255,255	0/0:0,255,255	0/0:0,255,255	0/0:0,255,255
NZ_AKVY01000001.1	698820	.	A	T	185	0.01	.	DP=13425;VDB=0.459288;SGB=141.5;RPB=0.00514406;MQB=0.999999;MQSB=0.999972;BQB=0.521825;MQ0F=0;ICB=0.494507;HOB=0.0219753;AC=2;AN=180;DP4=9909,2241,81,26;MQ=59	GT:PL	0/0:0,255,255	0/0:0,255,255	0/0:0,255,255	0/0:0,255,255	0/0:0,255,255	0/0:0,255,255	0/0:0,255,255	0/0:0,255,255	0/0:0,255,255	0/0:0,255,255	0/0:0,255,255	0/0:0,255,255	0/0:0,255,255	0/0:0,255,255	0/0:0,87,255	0/0:0,255,255	0/0:0,33,255	0/0:0,69,255	0/0:0,255,255	0/0:0,255,255	0/0:0,255,255	0/0:0,60,255	0/0:0,253,255	0/0:0,255,255	0/0:0,255,255	0/0:0,255,255	0/0:0,255,255	0/0:0,120,255	0/0:0,255,255	0/0:0,255,255	0/0:0,255,255	0/0:0,169,255	0/0:0,184,255	0/0:0,255,255	0/0:0,255,255	0/0:0,255,255	0/0:0,255,255	0/0:0,255,255	0/0:0,255,255	0/0:0,255,255
NZ_AKVY01000001.1	698745	.	C	A	185	0.01	.	DP=13201;VDB=0.0454911;SGB=18.51;RPB=0.63358;MQB=1;MQSB=1;BQB=0.501352;MQ0F=0;ICB=0.494507;HOB=0.0219753;AC=2;AN=180;DP4=9361,2317,72,12;MQ=60	GT:PL	0/0:0,255,255	0/0:0,255,255	0/0:0,255,255	0/0:0,255,255	0/0:0,255,255	0/0:0,255,255	0/0:0,255,255	0/0:0,255,255	0/0:0,255,255	0/0:0,255,255	0/0:0,255,255	0/0:0,255,255	0/0:0,255,255	0/0:0,255,255	0/0:0,69,255	0/0:0,255,255	0/0:0,33,255	0/0:0,72,255	0/0:0,255,255	0/0:0,255,255	0/0:0,255,255	0/0:0,54,255	0/0:0,241,255	0/0:0,255,255	1/1:255,202,0	0/0:0,255,255	0/0:0,239,255	0/0:0,84,255	0/0:0,255,255	0/0:0,255,255	0/0:0,223,255	0/0:0,141,255	0/0:0,111,255	0/0:0,255,255	0/0:0,253,255	0/0:0,255,255	0/0:0,255,255	0/0:0,255,255	0/0:0,255,255	0/0:0,255,255
NZ_AKVY01000001.1	696573	.	A	T	185	0.01	.	DP=12008;VDB=0.0311966;SGB=41.0126;RPB=0.978635;MQB=0.999999;MQSB=0.99983;BQB=0.980684;MQ0F=0;ICB=0.494446;HOB=0.0222194;AC=2;AN=178;DP4=5726,4786,27,13;MQ=59	GT:PL	0/0:0,255,255	0/0:0,255,255	0/0:0,255,255	0/0:0,255,255	0/0:0,255,255	0/0:0,255,255	0/0:0,255,255	0/0:0,255,255	0/0:0,255,255	0/0:0,255,255	0/0:0,255,255	0/0:0,255,255	0/0:0,255,255	0/0:0,255,255	0/0:0,48,255	0/0:0,255,255	0/0:0,21,240	0/0:0,63,255	0/0:0,244,255	0/0:0,255,255	0/0:0,255,255	0/0:0,60,255	0/0:0,154,255	0/0:0,255,255	0/0:0,154,255	0/0:0,255,255	0/0:0,247,255	0/0:0,102,255	0/0:0,255,255	0/0:0,255,255	0/0:0,208,255	0/0:0,93,255	0/0:0,114,255	0/0:0,255,255	0/0:0,135,255	0/0:0,255,255	0/0:0,255,255	0/0:0,255,255	0/0:0,255,255	0/0:0,255,255
NZ_AKVY01000001.1	696554	.	C	T	185	0.01	.	DP=12303;VDB=0.98667;SGB=665.997;RPB=1;MQB=1;MQSB=1;BQB=0.200514;MQ0F=0;ICB=0.494446;HOB=0.0222194;AC=2;AN=178;DP4=6067,4718,92,104;MQ=60	GT:PL	0/0:0,255,255	0/0:0,255,255	0/0:0,255,255	0/0:0,255,255	0/0:0,255,255	0/0:0,255,255	0/0:0,255,255	0/0:0,255,255	0/0:0,255,255	0/0:0,255,255	0/0:0,255,255	0/0:0,255,255	0/0:0,255,255	0/0:0,255,255	0/0:0,48,255	0/0:0,255,255	0/0:0,24,246	0/0:0,66,255	0/0:0,255,255	0/0:0,255,255	0/0:0,255,255	0/0:0,60,255	0/0:0,157,255	0/0:0,255,255	0/0:0,184,255	0/0:0,255,255	0/0:0,255,255	0/0:0,114,255	0/0:0,255,255	0/0:0,255,255	0/0:0,217,255	0/0:0,93,255	0/0:0,111,255	0/0:0,255,255	0/0:0,129,255	1/1:255,255,0	0/0:0,255,255	0/0:0,255,255	0/0:0,255,255	0/0:0,255,255
NZ_AKVY01000001.1	696519	.	A	T	185	0.01	.	DP=12853;VDB=0.435121;SGB=51.8714;RPB=0.32634;MQB=1;MQSB=1;BQB=0.120783;MQ0F=0;ICB=0.494507;HOB=0.0219753;AC=2;AN=180;DP4=4466,6936,78,121;MQ=60	GT:PL	0/0:0,255,255	0/0:0,255,255	0/0:0,255,255	0/0:0,255,255	0/0:0,255,255	0/0:0,255,255	0/0:0,255,255	0/0:0,255,255	0/0:0,255,255	0/0:0,255,255	0/0:0,255,255	0/0:0,255,255	0/0:0,255,255	0/0:0,255,255	0/0:0,63,255	0/0:0,255,255	0/0:0,36,254	0/0:0,69,255	0/0:0,255,255	0/0:0,255,255	0/0:0,255,255	0/0:0,48,255	0/0:0,208,255	0/0:0,255,255	0/0:0,255,255	0/0:0,255,255	0/0:0,255,255	0/0:0,114,255	0/0:0,255,255	0/0:0,255,255	0/0:0,253,255	0/0:0,114,255	0/0:0,132,255	0/0:0,255,255	0/0:0,196,255	1/1:255,255,0	0/0:0,255,255	0/0:0,255,255	0/0:0,255,255	0/0:0,255,255
NZ_AKVY01000001.1	696475	.	C	A	185	0.01	.	DP=13943;VDB=0.776678;SGB=56.4956;RPB=0.40409;MQB=0.999999;MQSB=0.999805;BQB=0.942044;MQ0F=0;ICB=0.494507;HOB=0.0219753;AC=2;AN=180;DP4=4723,7777,57,103;MQ=59	GT:PL	0/0:0,255,255	0/0:0,255,255	0/0:0,255,255	0/0:0,255,255	0/0:0,255,255	0/0:0,255,255	0/0:0,255,255	0/0:0,255,255	0/0:0,255,255	0/0:0,255,255	0/0:0,255,255	0/0:0,255,255	0/0:0,255,255	0/0:0,255,255	0/0:0,75,255	0/0:0,255,255	0/0:0,36,255	0/0:0,63,255	0/0:0,255,255	0/0:0,255,255	0/0:0,255,255	0/0:0,75,255	0/0:0,255,255	0/0:0,255,255	0/0:0,255,255	0/0:0,255,255	0/0:0,255,255	0/0:0,102,255	0/0:0,255,255	0/0:0,255,255	0/0:0,255,255	0/0:0,141,255	0/0:0,138,255	0/0:0,255,255	0/0:0,244,255	0/0:0,255,255	0/0:0,255,255	0/0:0,255,255	0/0:0,255,255	0/0:0,255,255
NZ_AKVY01000001.1	696325	.	C	A	185	0.01	.	DP=14134;VDB=0.0051444;SGB=-352.003;RPB=0.789245;MQB=0.999998;MQSB=0.999756;BQB=0.0060353;MQ0F=0;ICB=0.494507;HOB=0.0219753;AC=2;AN=180;DP4=8645,4100,147,66;MQ=59	GT:PL	0/0:0,255,255	0/0:0,255,255	0/0:0,255,255	0/0:0,255,255	0/0:0,255,255	0/0:0,255,255	0/0:0,255,255	0/0:0,255,255	0/0:0,255,255	0/0:0,255,255	0/0:0,255,255	0/0:0,255,255	0/0:0,255,255	0/0:0,255,255	0/0:0,42,255	0/0:0,255,255	0/0:0,33,255	0/0:0,78,255	0/0:0,255,255	0/0:0,255,255	0/0:0,255,255	0/0:0,57,255	0/0:0,255,255	0/0:0,255,255	0/0:0,255,255	0/0:0,255,255	0/0:0,255,255	0/0:0,126,255	0/0:0,255,255	0/0:0,255,255	0/0:0,255,255	0/0:0,190,255	0/0:0,175,255	0/0:0,255,255	0/0:0,255,255	0/0:0,255,255	0/0:0,255,255	1/1:255,255,0	0/0:0,255,255	0/0:0,255,255
NZ_AKVY01000001.1	666106	.	T	G	185	0.01	.	DP=11534;VDB=0.205525;SGB=24.5077;RPB=0.96159;MQB=1;MQSB=1;BQB=0.270359;MQ0F=0;ICB=0.494507;HOB=0.0219753;AC=2;AN=180;DP4=5764,3941,50,46;MQ=60	GT:PL	0/0:0,255,255	0/0:0,181,255	0/0:0,255,255	0/0:0,255,255	0/0:0,255,255	0/0:0,255,255	0/0:0,255,255	0/0:0,255,255	0/0:0,255,255	0/0:0,255,255	0/0:0,255,255	0/0:0,255,255	0/0:0,255,255	0/0:0,255,255	0/0:0,57,255	0/0:0,202,255	0/0:0,21,230	0/0:0,51,255	0/0:0,255,255	0/0:0,255,255	0/0:0,255,255	0/0:0,45,255	0/0:0,250,255	0/0:0,255,255	0/0:0,235,255	0/0:0,255,255	0/0:0,255,255	0/0:0,132,255	0/0:0,255,255	0/0:0,255,255	0/0:0,208,255	0/0:0,163,255	0/0:0,93,255	0/0:0,255,255	0/0:0,160,255	0/0:0,255,255	0/0:0,250,255	0/0:0,255,255	0/0:0,255,255	0/0:0,255,255
NZ_AKVY01000001.1	626508	.	A	G	185	0.01	.	DP=15646;VDB=0.914494;SGB=537.972;RPB=0.169333;MQB=0.999975;MQSB=0.999954;BQB=0.41379;MQ0F=0;ICB=0.494507;HOB=0.0219753;AC=2;AN=180;DP4=8416,6056,146,75;MQ=59	GT:PL	0/0:0,255,255	0/0:0,255,255	0/0:0,255,255	0/0:0,255,255	0/0:0,255,255	0/0:0,255,255	0/0:0,255,255	0/0:0,255,255	1/1:255,255,0	0/0:0,255,255	0/0:0,255,255	0/0:0,255,255	0/0:0,255,255	0/0:0,255,255	0/0:0,90,255	0/0:0,255,255	0/0:0,30,255	0/0:0,96,255	0/0:0,255,255	0/0:0,255,255	0/0:0,255,255	0/0:0,69,255	0/0:0,255,255	0/0:0,255,255	0/0:0,255,255	0/0:0,255,255	0/0:0,255,255	0/0:0,141,255	0/0:0,255,255	0/0:0,255,255	0/0:0,255,255	0/0:0,208,255	0/0:0,148,255	0/0:0,255,255	0/0:0,255,255	0/0:0,255,255	0/0:0,255,255	0/0:0,255,255	0/0:0,255,255	0/0:0,255,255
NZ_AKVY01000001.1	618204	.	C	T	185	0.01	.	DP=15643;VDB=0.557693;SGB=826.988;RPB=0.0133488;MQB=0.999998;MQSB=0.99995;BQB=0.0449072;MQ0F=0;ICB=0.494507;HOB=0.0219753;AC=2;AN=180;DP4=9451,4420,147,95;MQ=59	GT:PL	0/0:0,255,255	0/0:0,255,255	0/0:0,255,255	0/0:0,255,255	0/0:0,255,255	0/0:0,255,255	0/0:0,255,255	0/0:0,255,255	0/0:0,255,255	0/0:0,255,255	0/0:0,255,255	0/0:0,255,255	0/0:0,255,255	0/0:0,255,255	0/0:0,75,255	0/0:0,255,255	0/0:0,39,255	0/0:0,102,255	0/0:0,255,255	0/0:0,255,255	0/0:0,255,255	0/0:0,111,255	0/0:0,255,255	1/1:255,255,0	0/0:0,255,255	0/0:0,255,255	0/0:0,255,255	0/0:0,132,255	0/0:0,255,255	0/0:0,255,255	0/0:0,255,255	0/0:0,223,255	0/0:0,126,255	0/0:0,255,255	0/0:0,255,255	0/0:0,255,255	0/0:0,255,255	0/0:0,255,255	0/0:0,255,255	0/0:0,255,255
NZ_AKVY01000001.1	595285	.	C	T	185	0.01	.	DP=14549;VDB=0.138609;SGB=659.502;RPB=0.786163;MQB=0.999998;MQSB=0.999867;BQB=0.236872;MQ0F=0;ICB=0.494507;HOB=0.0219753;AC=2;AN=180;DP4=7203,6043,121,107;MQ=59	GT:PL	0/0:0,255,255	0/0:0,255,255	0/0:0,255,255	0/0:0,255,255	0/0:0,255,255	1/1:255,255,0	0/0:0,255,255	0/0:0,255,255	0/0:0,255,255	0/0:0,255,255	0/0:0,255,255	0/0:0,255,255	0/0:0,255,255	0/0:0,255,255	0/0:0,87,255	0/0:0,255,255	0/0:0,36,255	0/0:0,54,255	0/0:0,255,255	0/0:0,255,255	0/0:0,255,255	0/0:0,72,255	0/0:0,255,255	0/0:0,255,255	0/0:0,255,255	0/0:0,255,255	0/0:0,255,255	0/0:0,105,255	0/0:0,255,255	0/0:0,255,255	0/0:0,255,255	0/0:0,214,255	0/0:0,190,255	0/0:0,255,255	0/0:0,255,255	0/0:0,255,255	0/0:0,255,255	0/0:0,255,255	0/0:0,255,255	0/0:0,255,255
NZ_AKVY01000001.1	554105	.	C	G	185	0.01	.	DP=15218;VDB=0.968099;SGB=428.524;RPB=0.00847603;MQB=0.999993;MQSB=0.999503;BQB=0.125618;MQ0F=0;ICB=0.494507;HOB=0.0219753;AC=2;AN=180;DP4=7236,6323,118,113;MQ=59	GT:PL	0/0:0,255,255	0/0:0,255,255	0/0:0,255,255	0/0:0,255,255	0/0:0,255,255	0/0:0,255,255	0/0:0,255,255	0/0:0,255,255	0/0:0,255,255	0/0:0,255,255	0/0:0,255,255	0/0:0,255,255	0/0:0,255,255	0/0:0,255,255	0/0:0,69,255	0/0:0,255,255	0/0:0,24,255	0/0:0,87,255	0/0:0,255,255	0/0:0,255,255	0/0:0,255,255	0/0:0,81,255	0/0:0,238,255	0/0:0,255,255	0/0:0,255,255	0/0:0,255,255	0/0:0,255,255	0/0:0,154,255	0/0:0,255,255	0/0:0,255,255	0/0:0,255,255	0/0:0,175,255	0/0:0,117,255	0/0:0,255,255	0/0:0,244,255	0/0:0,255,255	0/0:0,255,255	0/0:0,255,255	0/0:0,255,255	0/0:0,255,255
NZ_AKVY01000001.1	552472	.	C	T	185	0.01	.	DP=14713;VDB=0.588541;SGB=59.0104;RPB=0.533676;MQB=0.999996;MQSB=0.999153;BQB=0.015752;MQ0F=0;ICB=0.494507;HOB=0.0219753;AC=2;AN=180;DP4=7354,6345,26,26;MQ=59	GT:PL	0/0:0,255,255	0/0:0,255,255	0/0:0,255,255	0/0:0,255,255	0/0:0,255,255	0/0:0,255,255	0/0:0,255,255	0/0:0,255,255	0/0:0,255,255	0/0:0,255,255	0/0:0,255,255	0/0:0,255,255	0/0:0,255,255	0/0:0,255,255	0/0:0,75,255	0/0:0,255,255	0/0:0,33,255	0/0:0,69,255	0/0:0,255,255	0/0:0,255,255	0/0:0,255,255	0/0:0,84,255	0/0:0,255,255	0/0:0,255,255	0/0:0,255,255	0/0:0,255,255	0/0:0,255,255	0/0:0,126,255	0/0:0,255,255	0/0:0,255,255	0/0:0,255,255	0/0:0,255,255	0/0:0,214,255	0/0:0,255,255	0/0:0,255,255	0/0:0,255,255	0/0:0,255,255	0/0:0,255,255	0/0:0,255,255	0/0:0,255,255
NZ_AKVY01000001.1	527274	.	C	T	185	0.01	.	DP=16021;VDB=0.140085;SGB=759.967;RPB=0.832147;MQB=0.999994;MQSB=1;BQB=0.711252;MQ0F=0;ICB=0.494507;HOB=0.0219753;AC=2;AN=180;DP4=7179,7602,116,104;MQ=59	GT:PL	0/0:0,255,255	0/0:0,255,255	0/0:0,255,255	0/0:0,255,255	0/0:0,255,255	0/0:0,255,255	0/0:0,255,255	0/0:0,255,255	0/0:0,255,255	0/0:0,255,255	0/0:0,255,255	0/0:0,255,255	0/0:0,255,255	0/0:0,255,255	0/0:0,99,255	0/0:0,255,255	0/0:0,57,255	0/0:0,96,255	0/0:0,255,255	0/0:0,255,255	1/1:255,255,0	0/0:0,105,255	0/0:0,255,255	0/0:0,255,255	0/0:0,255,255	0/0:0,255,255	0/0:0,255,255	0/0:0,123,255	0/0:0,255,255	0/0:0,255,255	0/0:0,255,255	0/0:0,226,255	0/0:0,255,255	0/0:0,255,255	0/0:0,255,255	0/0:0,255,255	0/0:0,255,255	0/0:0,255,255	0/0:0,255,255	0/0:0,255,255
NZ_AKVY01000001.1	523448	.	C	A	185	0.01	.	DP=16025;VDB=0.138977;SGB=-46.4753;RPB=0.81905;MQB=0.999998;MQSB=0.999758;BQB=0.0888599;MQ0F=0;ICB=0.494507;HOB=0.0219753;AC=2;AN=180;DP4=8520,6031,16,21;MQ=59	GT:PL	0/0:0,255,255	0/0:0,255,255	0/0:0,255,255	0/0:0,255,255	0/0:0,255,255	0/0:0,255,255	0/0:0,255,255	0/0:0,255,255	0/0:0,255,255	0/0:0,255,255	0/0:0,255,255	0/0:0,255,255	0/0:0,255,255	0/0:0,255,255	0/0:0,78,255	0/0:0,255,255	0/0:0,60,255	0/0:0,114,255	0/0:0,255,255	0/0:0,255,255	0/0:0,255,255	0/0:0,102,255	0/0:0,255,255	0/0:0,255,255	0/0:0,255,255	0/0:0,255,255	0/0:0,255,255	0/0:0,129,255	0/0:0,255,255	0/0:0,255,255	0/0:0,255,255	0/0:0,255,255	0/0:0,217,255	0/0:0,255,255	0/0:0,255,255	0/0:0,255,255	0/0:0,255,255	0/0:0,255,255	0/0:0,255,255	0/0:0,255,255
NZ_AKVY01000001.1	461453	.	C	G	185	0.01	.	DP=16601;VDB=0.872272;SGB=72.4895;RPB=0.455326;MQB=0.999981;MQSB=0.999797;BQB=0.948744;MQ0F=0;ICB=0.494507;HOB=0.0219753;AC=2;AN=180;DP4=8782,6626,110,82;MQ=59	GT:PL	0/0:0,255,255	0/0:0,255,255	0/0:0,255,255	0/0:0,255,255	0/0:0,255,255	0/0:0,255,255	0/0:0,255,255	0/0:0,255,255	0/0:0,255,255	0/0:0,255,255	0/0:0,255,255	0/0:0,255,255	0/0:0,255,255	0/0:0,255,255	0/0:0,84,255	0/0:0,255,255	0/0:0,57,255	0/0:0,114,255	0/0:0,255,255	0/0:0,255,255	0/0:0,255,255	0/0:0,90,255	0/0:0,255,255	0/0:0,255,255	0/0:0,255,255	0/0:0,255,255	0/0:0,255,255	0/0:0,151,255	0/0:0,255,255	0/0:0,255,255	0/0:0,255,255	0/0:0,253,255	0/0:0,255,255	0/0:0,255,255	0/0:0,255,255	0/0:0,255,255	0/0:0,255,255	0/0:0,255,255	0/0:0,255,255	0/0:0,255,255
NZ_AKVY01000001.1	383679	.	G	A	185	0.01	.	DP=14665;VDB=0.6466;SGB=306.479;RPB=0.0620787;MQB=0.999998;MQSB=0.999963;BQB=0.978709;MQ0F=0;ICB=0.494507;HOB=0.0219753;AC=2;AN=180;DP4=10073,3372,165,52;MQ=59	GT:PL	0/0:0,255,255	0/0:0,255,255	0/0:0,255,255	0/0:0,255,255	0/0:0,255,255	0/0:0,255,255	0/0:0,255,255	0/0:0,255,255	0/0:0,255,255	0/0:0,255,255	0/0:0,255,255	0/0:0,255,255	0/0:0,255,255	0/0:0,255,255	0/0:0,81,255	0/0:0,255,255	0/0:0,21,205	0/0:0,63,255	0/0:0,255,255	0/0:0,255,255	0/0:0,255,255	0/0:0,87,255	0/0:0,255,255	0/0:0,255,255	0/0:0,255,255	0/0:0,255,255	0/0:0,255,255	0/0:0,138,255	0/0:0,255,255	0/0:0,255,255	0/0:0,255,255	0/0:0,211,255	0/0:0,160,255	0/0:0,255,255	0/0:0,255,255	0/0:0,255,255	0/0:0,255,255	0/0:0,255,255	0/0:0,255,255	0/0:0,255,255
NZ_AKVY01000001.1	366002	.	C	T	185	0.01	.	DP=14173;VDB=0.310648;SGB=245.495;RPB=0.988891;MQB=1;MQSB=1;BQB=0.10228;MQ0F=0;ICB=0.494507;HOB=0.0219753;AC=2;AN=180;DP4=6040,6920,28,45;MQ=60	GT:PL	0/0:0,255,255	0/0:0,255,255	0/0:0,255,255	0/0:0,255,255	0/0:0,255,255	0/0:0,255,255	0/0:0,255,255	0/0:0,255,255	0/0:0,255,255	0/0:0,255,255	0/0:0,255,255	0/0:0,255,255	0/0:0,255,255	0/0:0,255,255	0/0:0,48,255	0/0:0,255,255	0/0:0,21,230	0/0:0,69,255	0/0:0,255,255	0/0:0,255,255	0/0:0,255,255	0/0:0,39,255	0/0:0,238,255	0/0:0,255,255	0/0:0,255,255	0/0:0,255,255	0/0:0,255,255	0/0:0,93,255	0/0:0,255,255	0/0:0,255,255	0/0:0,235,255	0/0:0,169,255	0/0:0,184,255	0/0:0,255,255	0/0:0,255,255	0/0:0,255,255	0/0:0,255,255	0/0:0,255,255	0/0:0,255,255	0/0:0,255,255
NZ_AKVY01000001.1	325108	.	G	T	185	0.01	.	DP=14790;VDB=0.58955;SGB=309.479;RPB=0.607104;MQB=1;MQSB=1;BQB=0.675028;MQ0F=0;ICB=0.494507;HOB=0.0219753;AC=2;AN=180;DP4=8304,5166,132,87;MQ=60	GT:PL	0/0:0,255,255	0/0:0,255,255	0/0:0,255,255	0/0:0,255,255	0/0:0,255,255	0/0:0,255,255	1/1:255,255,0	0/0:0,255,255	0/0:0,255,255	0/0:0,255,255	0/0:0,255,255	0/0:0,255,255	0/0:0,255,255	0/0:0,255,255	0/0:0,108,255	0/0:0,255,255	0/0:0,57,255	0/0:0,63,255	0/0:0,255,255	0/0:0,255,255	0/0:0,255,255	0/0:0,72,255	0/0:0,255,255	0/0:0,255,255	0/0:0,255,255	0/0:0,255,255	0/0:0,255,255	0/0:0,132,255	0/0:0,255,255	0/0:0,255,255	0/0:0,255,255	0/0:0,226,255	0/0:0,214,255	0/0:0,255,255	0/0:0,255,255	0/0:0,255,255	0/0:0,255,255	0/0:0,255,255	0/0:0,255,255	0/0:0,255,255
NZ_AKVY01000001.1	305656	.	A	G	185	0.01	.	DP=14975;VDB=0.342897;SGB=90.4826;RPB=0.20712;MQB=0.999998;MQSB=0.999957;BQB=0.384675;MQ0F=0;ICB=0.494507;HOB=0.0219753;AC=2;AN=180;DP4=9818,3909,165,63;MQ=59	GT:PL	0/0:0,255,255	0/0:0,255,255	0/0:0,255,255	0/0:0,255,255	0/0:0,255,255	1/1:255,255,0	0/0:0,255,255	0/0:0,255,255	0/0:0,255,255	0/0:0,255,255	0/0:0,255,255	0/0:0,255,255	0/0:0,255,255	0/0:0,255,255	0/0:0,90,255	0/0:0,255,255	0/0:0,27,255	0/0:0,96,255	0/0:0,255,255	0/0:0,255,255	0/0:0,255,255	0/0:0,69,255	0/0:0,255,255	0/0:0,255,255	0/0:0,255,255	0/0:0,255,255	0/0:0,255,255	0/0:0,102,255	0/0:0,255,255	0/0:0,255,255	0/0:0,255,255	0/0:0,196,255	0/0:0,178,255	0/0:0,255,255	0/0:0,255,255	0/0:0,255,255	0/0:0,255,255	0/0:0,255,255	0/0:0,255,255	0/0:0,255,255
NZ_AKVY01000001.1	288533	.	T	C	185	0.01	.	DP=15200;VDB=0.50392;SGB=148.999;RPB=0.903954;MQB=0.999987;MQSB=0.999824;BQB=0.0285428;MQ0F=0;ICB=0.494507;HOB=0.0219753;AC=2;AN=180;DP4=9242,4894,75,37;MQ=59	GT:PL	0/0:0,255,255	0/0:0,255,255	0/0:0,255,255	0/0:0,255,255	0/0:0,255,255	0/0:0,255,255	0/0:0,255,255	0/0:0,255,255	0/0:0,255,255	0/0:0,255,255	0/0:0,255,255	0/0:0,255,255	0/0:0,255,255	0/0:0,255,255	0/0:0,93,255	0/0:0,255,255	0/0:0,42,255	0/0:0,69,255	0/0:0,255,255	0/0:0,255,255	0/0:0,255,255	0/0:0,87,255	0/0:0,255,255	0/0:0,255,255	0/0:0,255,255	0/0:0,255,255	0/0:0,255,255	0/0:0,96,255	0/0:0,255,255	0/0:0,255,255	0/0:0,255,255	0/0:0,214,255	0/0:0,184,255	0/0:0,255,255	0/0:0,255,255	0/0:0,255,255	0/0:0,255,255	0/0:0,255,255	0/0:0,255,255	0/0:0,255,255
NZ_AKVY01000001.1	257301	.	T	C	185	0.01	.	DP=15751;VDB=0.604458;SGB=530.473;RPB=0.959343;MQB=0.999999;MQSB=0.999916;BQB=0.978426;MQ0F=0;ICB=0.494507;HOB=0.0219753;AC=2;AN=180;DP4=7985,6647,133,85;MQ=59	GT:PL	0/0:0,255,255	0/0:0,255,255	0/0:0,255,255	0/0:0,255,255	0/0:0,255,255	1/1:255,255,0	0/0:0,255,255	0/0:0,255,255	0/0:0,255,255	0/0:0,255,255	0/0:0,255,255	0/0:0,255,255	0/0:0,255,255	0/0:0,255,255	0/0:0,99,255	0/0:0,255,255	0/0:0,57,255	0/0:0,129,255	0/0:0,255,255	0/0:0,255,255	0/0:0,255,255	0/0:0,102,255	0/0:0,255,255	0/0:0,255,255	0/0:0,255,255	0/0:0,255,255	0/0:0,255,255	0/0:0,148,255	0/0:0,255,255	0/0:0,255,255	0/0:0,255,255	0/0:0,255,255	0/0:0,205,255	0/0:0,255,255	0/0:0,255,255	0/0:0,255,255	0/0:0,255,255	0/0:0,255,255	0/0:0,255,255	0/0:0,255,255
NZ_AKVY01000001.1	246999	.	G	A	185	0.01	.	DP=16280;VDB=0.961995;SGB=-132.008;RPB=0.388443;MQB=0.999951;MQSB=0.998423;BQB=0.84333;MQ0F=0;ICB=0.494507;HOB=0.0219753;AC=2;AN=180;DP4=9770,5235,136,72;MQ=59	GT:PL	0/0:0,255,255	0/0:0,255,255	0/0:0,255,255	0/0:0,255,255	0/0:0,255,255	0/0:0,255,255	0/0:0,255,255	0/0:0,255,255	0/0:0,255,255	0/0:0,255,255	0/0:0,255,255	0/0:0,255,255	0/0:0,255,255	0/0:0,255,255	0/0:0,120,255	0/0:0,255,255	0/0:0,45,255	0/0:0,141,255	0/0:0,255,255	0/0:0,255,255	0/0:0,255,255	0/0:0,99,255	0/0:0,255,255	0/0:0,255,255	0/0:0,255,255	0/0:0,255,255	0/0:0,255,255	0/0:0,202,255	0/0:0,255,255	0/0:0,255,255	0/0:0,255,255	0/0:0,223,255	0/0:0,226,255	0/0:0,255,255	0/0:0,255,255	0/0:0,255,255	0/0:0,255,255	0/0:0,255,255	0/0:0,255,255	0/0:0,255,255
NZ_AKVY01000001.1	237547	.	C	G	185	0.01	.	DP=15883;VDB=0.978996;SGB=89.483;RPB=0.003799;MQB=1;MQSB=1;BQB=0.0147706;MQ0F=0;ICB=0.494507;HOB=0.0219753;AC=2;AN=180;DP4=9930,4704,161,65;MQ=60	GT:PL	0/0:0,255,255	0/0:0,255,255	0/0:0,255,255	0/0:0,255,255	0/0:0,255,255	0/0:0,255,255	0/0:0,255,255	0/0:0,255,255	0/0:0,255,255	0/0:0,255,255	0/0:0,255,255	0/0:0,255,255	0/0:0,255,255	0/0:0,255,255	0/0:0,99,255	0/0:0,255,255	0/0:0,36,255	0/0:0,117,255	0/0:0,255,255	0/0:0,255,255	0/0:0,255,255	0/0:0,105,255	0/0:0,255,255	0/0:0,255,255	0/0:0,255,255	0/0:0,255,255	0/0:0,255,255	0/0:0,129,255	0/0:0,255,255	0/0:0,255,255	0/0:0,255,255	0/0:0,244,255	0/0:0,205,255	0/0:0,255,255	0/0:0,255,255	0/0:0,255,255	0/0:0,255,255	0/0:0,255,255	0/0:0,255,255	0/0:0,255,255
NZ_AKVY01000001.1	168819	.	T	A	185	0.01	.	DP=14881;VDB=0.999435;SGB=336.488;RPB=0.689947;MQB=0.999998;MQSB=0.999998;BQB=0.00158888;MQ0F=0;ICB=0.494507;HOB=0.0219753;AC=2;AN=180;DP4=6317,7301,34,42;MQ=59	GT:PL	0/0:0,255,255	0/0:0,255,255	0/0:0,255,255	0/0:0,255,255	0/0:0,255,255	0/0:0,255,255	0/0:0,255,255	0/0:0,255,255	0/0:0,255,255	0/0:0,255,255	0/0:0,255,255	0/0:0,255,255	0/0:0,255,255	0/0:0,255,255	0/0:0,72,255	0/0:0,255,255	0/0:0,45,255	0/0:0,75,255	0/0:0,255,255	0/0:0,255,255	0/0:0,255,255	0/0:0,60,255	0/0:0,255,255	0/0:0,255,255	0/0:0,255,255	0/0:0,255,255	0/0:0,255,255	0/0:0,123,255	0/0:0,255,255	0/0:0,255,255	0/0:0,255,255	0/0:0,132,255	0/0:0,154,255	0/0:0,255,255	0/0:0,253,255	0/0:0,255,255	0/0:0,255,255	0/0:0,255,255	0/0:0,255,255	0/0:0,255,255
NZ_AKVY01000001.1	166695	.	C	G	185	0.01	.	DP=15098;VDB=4.99093e-12;SGB=773.966;RPB=0.000150677;MQB=0.999956;MQSB=1;BQB=0.412145;MQ0F=0;ICB=0.494507;HOB=0.0219753;AC=2;AN=180;DP4=8255,5411,139,85;MQ=59	GT:PL	0/0:0,255,255	0/0:0,255,255	0/0:0,255,255	0/0:0,255,255	0/0:0,255,255	0/0:0,255,255	0/0:0,255,255	0/0:0,255,255	0/0:0,255,255	0/0:0,255,255	0/0:0,255,255	0/0:0,255,255	0/0:0,255,255	0/0:0,255,255	0/0:0,72,255	0/0:0,255,255	0/0:0,60,255	0/0:0,84,255	0/0:0,255,255	0/0:0,255,255	0/0:0,255,255	0/0:0,90,255	0/0:0,255,255	0/0:0,255,255	0/0:0,255,255	0/0:0,255,255	0/0:0,255,255	0/0:0,144,255	0/0:0,255,255	0/0:0,255,255	0/0:0,255,255	0/0:0,202,255	0/0:0,217,255	0/0:0,255,255	0/0:0,255,255	0/0:0,255,255	0/0:0,255,255	0/0:0,255,255	0/0:0,255,255	0/0:0,255,255
NZ_AKVY01000001.1	156051	.	A	G	185	0.01	.	DP=15321;VDB=0.407492;SGB=562.971;RPB=0.651732;MQB=0.999998;MQSB=0.999866;BQB=0.631232;MQ0F=0;ICB=0.494507;HOB=0.0219753;AC=2;AN=180;DP4=7881,6186,141,90;MQ=59	GT:PL	0/0:0,255,255	0/0:0,255,255	0/0:0,255,255	0/0:0,255,255	0/0:0,255,255	0/0:0,255,255	1/1:255,255,0	0/0:0,255,255	0/0:0,255,255	0/0:0,255,255	0/0:0,255,255	0/0:0,255,255	0/0:0,255,255	0/0:0,255,255	0/0:0,57,255	0/0:0,255,255	0/0:0,30,255	0/0:0,99,255	0/0:0,255,255	0/0:0,255,255	0/0:0,255,255	0/0:0,96,255	0/0:0,255,255	0/0:0,255,255	0/0:0,255,255	0/0:0,255,255	0/0:0,255,255	0/0:0,172,255	0/0:0,255,255	0/0:0,255,255	0/0:0,255,255	0/0:0,151,255	0/0:0,151,255	0/0:0,255,255	0/0:0,232,255	0/0:0,255,255	0/0:0,255,255	0/0:0,255,255	0/0:0,255,255	0/0:0,255,255
NZ_AKVY01000001.1	143973	.	C	T	185	0.01	.	DP=16599;VDB=0.000432212;SGB=93.9813;RPB=0.0383598;MQB=0.999987;MQSB=0.999854;BQB=0.000561408;MQ0F=0;ICB=0.494507;HOB=0.0219753;AC=2;AN=180;DP4=8277,7107,134,101;MQ=59	GT:PL	0/0:0,255,255	0/0:0,255,255	0/0:0,255,255	0/0:0,255,255	0/0:0,255,255	1/1:255,255,0	0/0:0,255,255	0/0:0,255,255	0/0:0,255,255	0/0:0,255,255	0/0:0,255,255	0/0:0,255,255	0/0:0,255,255	0/0:0,255,255	0/0:0,108,255	0/0:0,255,255	0/0:0,51,255	0/0:0,138,255	0/0:0,255,255	0/0:0,255,255	0/0:0,255,255	0/0:0,93,255	0/0:0,255,255	0/0:0,255,255	0/0:0,255,255	0/0:0,255,255	0/0:0,255,255	0/0:0,202,255	0/0:0,255,255	0/0:0,255,255	0/0:0,255,255	0/0:0,241,255	0/0:0,238,255	0/0:0,255,255	0/0:0,255,255	0/0:0,255,255	0/0:0,255,255	0/0:0,255,255	0/0:0,255,255	0/0:0,255,255
NZ_AKVY01000001.1	143731	.	T	C	185	0.01	.	DP=15531;VDB=0.0751729;SGB=497.975;RPB=0.474962;MQB=1;MQSB=1;BQB=0.00695758;MQ0F=0;ICB=0.494507;HOB=0.0219753;AC=2;AN=180;DP4=7136,7016,105,100;MQ=60	GT:PL	0/0:0,255,255	0/0:0,255,255	0/0:0,255,255	0/0:0,255,255	0/0:0,255,255	0/0:0,255,255	0/0:0,255,255	0/0:0,255,255	0/0:0,255,255	0/0:0,255,255	0/0:0,255,255	0/0:0,255,255	0/0:0,255,255	0/0:0,255,255	0/0:0,102,255	0/0:0,255,255	0/0:0,54,255	0/0:0,102,255	0/0:0,255,255	0/0:0,255,255	0/0:0,255,255	0/0:0,69,255	0/0:0,255,255	0/0:0,255,255	0/0:0,255,255	0/0:0,255,255	0/0:0,255,255	0/0:0,154,255	0/0:0,255,255	0/0:0,255,255	0/0:0,255,255	0/0:0,157,255	0/0:0,169,255	0/0:0,255,255	0/0:0,255,255	0/0:0,255,255	0/0:0,255,255	0/0:0,255,255	1/1:255,255,0	0/0:0,255,255
NZ_AKVY01000001.1	115227	.	C	A	185	0.01	.	DP=13115;VDB=0.922505;SGB=206.997;RPB=0.827444;MQB=1;MQSB=1;BQB=0.590576;MQ0F=0;ICB=0.494507;HOB=0.0219753;AC=2;AN=180;DP4=6347,5820,27,35;MQ=60	GT:PL	0/0:0,255,255	0/0:0,255,255	0/0:0,255,255	0/0:0,255,255	0/0:0,255,255	0/0:0,255,255	0/0:0,255,255	0/0:0,255,255	0/0:0,255,255	0/0:0,255,255	0/0:0,255,255	0/0:0,255,255	0/0:0,255,255	0/0:0,255,255	0/0:0,93,255	0/0:0,255,255	0/0:0,24,255	0/0:0,66,255	0/0:0,255,255	0/0:0,255,255	0/0:0,255,255	0/0:0,57,255	0/0:0,205,255	0/0:0,255,255	0/0:0,241,255	0/0:0,255,255	0/0:0,244,255	0/0:0,93,255	0/0:0,255,255	0/0:0,255,255	0/0:0,255,255	0/0:0,108,255	0/0:0,87,255	0/0:0,255,255	0/0:0,148,255	0/0:0,255,255	0/0:0,255,255	0/0:0,255,255	0/0:0,255,255	0/0:0,255,255
NZ_AKVY01000001.1	94679	.	C	T	185	0.01	.	DP=16615;VDB=0.485004;SGB=-376.006;RPB=0.796723;MQB=0.999994;MQSB=0.999421;BQB=0.999983;MQ0F=0;ICB=0.494507;HOB=0.0219753;AC=2;AN=180;DP4=9301,6148,138,91;MQ=59	GT:PL	0/0:0,255,255	0/0:0,255,255	0/0:0,255,255	0/0:0,255,255	0/0:0,255,255	1/1:255,255,0	0/0:0,255,255	0/0:0,255,255	0/0:0,255,255	0/0:0,255,255	0/0:0,255,255	0/0:0,255,255	0/0:0,255,255	0/0:0,255,255	0/0:0,105,255	0/0:0,255,255	0/0:0,39,255	0/0:0,111,255	0/0:0,255,255	0/0:0,255,255	0/0:0,255,255	0/0:0,111,255	0/0:0,255,255	0/0:0,255,255	0/0:0,255,255	0/0:0,255,255	0/0:0,255,255	0/0:0,172,255	0/0:0,255,255	0/0:0,255,255	0/0:0,255,255	0/0:0,255,255	0/0:0,223,255	0/0:0,255,255	0/0:0,255,255	0/0:0,255,255	0/0:0,255,255	0/0:0,255,255	0/0:0,255,255	0/0:0,255,255
NZ_AKVY01000001.1	92720	.	C	T	185	0.01	.	DP=17310;VDB=0.679812;SGB=-524.494;RPB=0.0200004;MQB=0.999999;MQSB=0.999949;BQB=0.992119;MQ0F=0;ICB=0.494507;HOB=0.0219753;AC=2;AN=180;DP4=10249,5541,134,61;MQ=59	GT:PL	0/0:0,255,255	0/0:0,255,255	0/0:0,255,255	0/0:0,255,255	0/0:0,255,255	0/0:0,255,255	0/0:0,255,255	0/0:0,255,255	0/0:0,255,255	0/0:0,255,255	0/0:0,255,255	0/0:0,255,255	0/0:0,255,255	0/0:0,255,255	0/0:0,99,255	0/0:0,255,255	0/0:0,51,255	0/0:0,157,255	0/0:0,255,255	0/0:0,255,255	0/0:0,255,255	0/0:0,132,255	0/0:0,255,255	0/0:0,255,255	0/0:0,255,255	0/0:0,255,255	1/1:255,48,0	0/0:0,160,255	0/0:0,255,255	0/0:0,255,255	0/0:0,255,255	0/0:0,255,255	0/0:0,235,255	0/0:0,255,255	0/0:0,255,255	0/0:0,255,255	0/0:0,255,255	0/0:0,255,255	0/0:0,255,255	0/0:0,255,255
NZ_AKVY01000001.1	2038575	.	A	G	183	0.01	.	DP=17514;VDB=3.35634e-34;SGB=-14508.7;RPB=0;MQB=0.00136361;MQSB=3.802e-23;BQB=0.989652;MQ0F=0.00119904;ICB=0.494507;HOB=0.0219753;AC=2;AN=180;DP4=9248,6749,49,182;MQ=58	GT:PL	0/0:0,255,255	0/0:0,255,255	0/0:0,255,255	0/0:0,255,255	0/0:0,255,255	0/0:0,255,255	0/0:0,255,255	0/0:0,255,255	0/0:0,255,255	0/0:0,255,255	0/0:0,255,255	0/0:0,255,255	0/0:0,255,255	0/0:0,255,255	1/1:255,35,0	0/0:0,255,255	0/0:0,36,255	0/0:0,114,255	0/0:0,255,255	0/0:0,255,255	0/0:0,255,255	0/0:0,154,255	0/0:0,255,255	0/0:0,255,255	0/0:0,255,255	0/0:0,255,255	0/0:0,255,255	0/0:0,237,255	0/0:0,255,255	0/0:0,255,255	0/0:0,255,255	0/0:0,255,255	0/0:0,229,255	0/0:0,255,255	0/0:0,255,255	0/0:0,255,255	0/0:0,255,255	0/0:0,255,255	0/0:0,255,255	0/0:0,255,255
NZ_AKVY01000001.1	324738	.	AGGGG	AGGGGG	183	0.01	.	INDEL;IDV=28;IMF=0.933333;DP=14735;VDB=0.000213489;SGB=21.5151;MQSB=1;MQ0F=0;ICB=0.494507;HOB=0.0219753;AC=2;AN=180;DP4=6986,5655,12,15;MQ=60	GT:PL	0/0:0,247,255	0/0:0,255,255	0/0:0,255,255	0/0:0,255,255	0/0:0,255,255	0/0:0,255,255	0/0:0,255,255	0/0:0,255,255	0/0:0,255,255	0/0:0,255,255	0/0:0,255,255	0/0:0,255,255	0/0:0,255,255	0/0:0,255,255	0/0:0,54,220	0/0:0,255,255	0/0:0,51,220	0/0:0,63,235	0/0:0,255,255	0/0:0,255,255	0/0:0,255,255	1/1:253,72,0	0/0:0,255,255	0/0:0,255,255	0/0:0,255,255	0/0:0,255,255	0/0:0,255,255	0/0:0,108,255	0/0:0,255,255	0/0:0,255,255	0/0:0,255,255	0/0:0,166,255	0/0:0,129,255	0/0:0,255,255	0/0:0,255,255	0/0:0,255,255	0/0:0,255,255	0/0:0,255,255	0/0:0,255,255	0/0:0,255,255
NZ_AKVY01000001.1	2034237	.	A	G	180	0.01	.	DP=17900;VDB=0.00312825;SGB=-11351.8;RPB=1.76698e-10;MQB=6.03367e-27;MQSB=0.0745313;BQB=0.000812629;MQ0F=0.121676;ICB=0.494507;HOB=0.0219753;AC=2;AN=180;DP4=8514,7401,199,162;MQ=38	GT:PL	0/0:0,255,255	0/0:0,255,255	0/0:0,255,255	0/0:0,255,255	0/0:0,255,255	0/0:0,255,255	1/1:255,89,0	0/0:0,255,255	0/0:0,255,255	0/0:0,255,255	0/0:0,255,255	0/0:0,255,255	0/0:0,255,255	0/0:0,255,255	0/0:0,111,255	0/0:0,255,255	0/0:0,69,255	0/0:0,110,255	0/0:0,255,255	0/0:0,255,255	0/0:0,255,255	0/0:0,27,255	0/0:0,255,255	0/0:0,255,255	0/0:0,255,255	0/0:0,255,255	0/0:0,255,255	0/0:0,194,255	0/0:0,255,255	0/0:0,255,255	0/0:0,255,255	0/0:0,255,255	0/0:0,255,255	0/0:0,255,255	0/0:0,255,255	0/0:0,255,255	0/0:0,255,255	0/0:0,255,255	0/0:0,255,255	0/0:0,255,255
NZ_AKVY01000001.1	2034236	.	C	A	180	0.01	.	DP=17640;VDB=0.00453217;SGB=-11321.1;RPB=1.87809e-09;MQB=9.10547e-27;MQSB=0.00358929;BQB=0.315091;MQ0F=0.123186;ICB=0.494507;HOB=0.0219753;AC=2;AN=180;DP4=8527,7277,199,161;MQ=38	GT:PL	0/0:0,255,255	0/0:0,255,255	0/0:0,255,255	0/0:0,255,255	0/0:0,255,255	0/0:0,255,255	1/1:255,90,0	0/0:0,255,255	0/0:0,255,255	0/0:0,255,255	0/0:0,255,255	0/0:0,255,255	0/0:0,255,255	0/0:0,255,255	0/0:0,114,255	0/0:0,255,255	0/0:0,66,255	0/0:0,122,255	0/0:0,255,255	0/0:0,255,255	0/0:0,255,255	0/0:0,48,255	0/0:0,255,255	0/0:0,255,255	0/0:0,255,255	0/0:0,255,255	0/0:0,255,255	0/0:0,189,255	0/0:0,255,255	0/0:0,255,255	0/0:0,255,255	0/0:0,255,255	0/0:0,255,255	0/0:0,255,255	0/0:0,255,255	0/0:0,255,255	0/0:0,255,255	0/0:0,255,255	0/0:0,255,255	0/0:0,255,255
NZ_AKVY01000001.1	1233486	.	C	A	175	0.01	.	DP=17350;VDB=0.998698;SGB=-10510.6;RPB=1.42519e-10;MQB=0;MQSB=6.36971e-21;BQB=0.69438;MQ0F=0.00766571;ICB=0.494507;HOB=0.0219753;AC=2;AN=180;DP4=9205,6131,340,350;MQ=58	GT:PL	0/0:0,141,255	0/0:0,255,255	0/0:0,255,255	0/0:0,255,255	0/0:0,255,255	1/1:255,255,0	0/0:0,255,255	0/0:0,255,255	0/0:0,255,255	0/0:0,255,255	0/0:0,255,255	0/0:0,255,255	0/0:0,255,255	0/0:0,255,255	0/0:0,84,255	0/0:0,255,255	0/0:0,87,255	0/0:0,160,255	0/0:0,221,255	0/0:0,255,255	0/0:0,110,255	0/0:0,65,255	0/0:0,255,255	0/0:0,255,255	0/0:0,255,255	0/0:0,255,255	0/0:0,255,255	0/0:0,110,255	0/0:0,180,255	0/0:0,255,255	0/0:0,255,255	0/0:0,209,255	0/0:0,178,255	0/0:0,255,255	0/0:0,255,255	0/0:0,255,255	0/0:0,255,255	0/0:0,255,255	0/0:0,255,255	0/0:0,255,255
NZ_AKVY01000001.1	2094461	.	G	T	125	0.01	.	DP=14460;VDB=8.37593e-14;SGB=-7.97988;RPB=7.32975e-15;MQB=0.113704;MQSB=0;BQB=9.20607e-09;MQ0F=0.539281;ICB=0.663112;HOB=0.0216667;AC=3;AN=180;DP4=4455,8843,4,27;MQ=16	GT:PL	0/0:0,255,255	0/0:0,255,255	0/0:0,255,241	0/0:0,255,242	0/0:0,255,255	0/0:0,255,255	0/0:0,255,224	0/0:0,255,255	0/0:0,255,233	0/0:0,255,249	0/0:0,255,255	0/0:0,255,230	0/0:0,255,243	0/0:0,255,255	0/0:0,87,228	0/0:0,255,255	0/0:0,30,127	0/0:0,66,207	0/0:0,255,255	0/0:0,255,195	0/0:0,255,255	0/0:0,75,214	0/0:0,255,226	0/0:0,255,255	0/0:0,255,255	0/0:0,255,255	0/0:0,255,255	0/0:0,120,212	0/0:0,255,247	0/0:0,255,255	0/0:0,255,255	0/0:0,172,220	0/0:0,178,238	0/0:0,255,255	0/1:76,15,0	0/0:0,255,255	0/0:0,255,255	0/0:0,255,255	0/0:0,255,250	0/0:0,255,255
NZ_AKVY01000001.1	1233616	.	TGGG	TGGGG	123	0.01	.	INDEL;IDV=55;IMF=0.733333;DP=18480;VDB=0.992913;SGB=-9265.31;MQSB=0;MQ0F=0.0383117;ICB=0.494507;HOB=0.0219753;AC=2;AN=180;DP4=6779,8822,107,191;MQ=47	GT:PL	0/0:0,255,255	0/0:0,255,255	0/0:0,255,255	0/0:0,255,255	0/0:0,255,255	1/1:196,96,0	0/0:0,255,255	0/0:0,255,255	0/0:0,255,255	0/0:0,255,255	0/0:0,255,255	0/0:0,255,255	0/0:0,255,255	0/0:0,255,255	0/0:0,193,255	0/0:0,255,255	0/0:0,87,255	0/0:0,255,255	0/0:0,255,255	0/0:0,255,255	0/0:0,255,255	0/0:0,157,255	0/0:0,255,255	0/0:0,255,255	0/0:0,255,255	0/0:0,255,255	0/0:0,255,255	0/0:0,255,255	0/0:0,255,255	0/0:0,255,255	0/0:0,255,255	0/0:0,255,255	0/0:0,216,255	0/0:0,255,255	0/0:0,255,255	0/0:0,255,255	0/0:0,255,255	0/0:0,255,255	0/0:0,255,255	0/0:0,255,255
NZ_AKVY01000001.1	1065198	.	CTTTTTTT	CTTTTTT	89	0.01	.	INDEL;IDV=221;IMF=0.982222;DP=14882;VDB=0.0142836;SGB=-4546.96;MQSB=0.999423;MQ0F=0;ICB=0.494507;HOB=0.0219753;AC=2;AN=180;DP4=7178,5683,153,118;MQ=59	GT:PL	0/0:0,241,134	0/0:0,255,172	0/0:0,255,154	0/0:0,255,165	0/0:0,255,161	0/0:0,255,165	0/0:0,255,170	0/0:0,255,166	0/0:0,255,157	0/0:0,255,168	0/0:0,255,160	0/0:0,255,152	0/0:0,255,152	0/0:0,255,160	0/0:0,120,128	0/0:0,255,170	0/0:0,54,126	0/0:0,81,136	0/0:0,255,148	0/0:0,255,152	0/0:0,255,146	0/0:0,78,133	0/0:0,255,149	0/0:0,255,168	0/0:0,255,153	0/0:0,255,161	0/0:0,255,162	0/0:0,126,139	0/0:0,255,158	0/0:0,255,163	0/0:0,255,153	0/0:0,220,137	0/0:0,208,140	0/0:0,255,170	0/0:0,255,138	0/0:0,255,158	0/0:0,255,162	0/0:0,255,143	0/0:0,255,150	0/0:0,255,163
NZ_AKVY01000001.1	2050063	.	ATTTTTTTT	ATTTTTTT	78	0.01	.	INDEL;IDV=173;IMF=1;DP=12558;VDB=0.000980167;SGB=-1738.87;MQSB=1;MQ0F=0;ICB=0.494507;HOB=0.0219753;AC=2;AN=180;DP4=4380,6873,71,130;MQ=60	GT:PL	0/0:0,255,150	0/0:0,255,156	0/0:0,255,138	0/0:0,255,151	0/0:0,255,149	1/1:148,255,0	0/0:0,255,146	0/0:0,255,155	0/0:0,255,145	0/0:0,255,160	0/0:0,255,148	0/0:0,255,150	0/0:0,255,141	0/0:0,255,153	0/0:0,42,95	0/0:0,255,134	0/0:0,21,66	0/0:0,75,105	0/0:0,255,148	0/0:0,255,140	0/0:0,255,153	0/0:0,63,103	0/0:0,184,136	0/0:0,255,150	0/0:0,255,130	0/0:0,255,154	0/0:0,255,137	0/0:0,132,126	0/0:0,255,147	0/0:0,255,148	0/0:0,202,139	0/0:0,81,118	0/0:0,117,127	0/0:0,255,139	0/0:0,208,139	0/0:0,255,147	0/0:0,255,147	0/0:0,255,145	0/0:0,255,153	0/0:0,255,131
NZ_AKVY01000001.1	1274935	.	C	T	36.2794	0.01	.	DP=14292;VDB=0.483098;SGB=-1925.34;RPB=9.19002e-13;MQB=4.28551e-11;MQSB=0;BQB=1.13959e-21;MQ0F=0.927442;ICB=0.494507;HOB=0.0219753;AC=2;AN=180;DP4=8850,4299,0,70;MQ=3	GT:PL	0/0:0,255,77	0/0:0,255,144	0/0:0,255,91	0/0:0,255,152	0/0:0,255,134	0/0:0,255,108	0/0:0,255,120	0/0:0,255,152	0/0:0,255,103	0/0:0,255,141	0/0:0,255,132	0/0:0,255,136	0/0:0,255,60	0/0:0,255,153	0/0:0,81,43	0/0:0,255,53	0/0:0,42,42	0/0:0,81,82	0/0:0,255,122	0/0:0,255,79	0/0:0,255,113	0/0:0,93,25	0/0:0,194,84	0/0:0,255,113	0/0:0,255,126	0/0:0,255,150	0/0:0,255,146	0/0:0,108,105	0/0:0,255,94	0/0:0,255,143	0/0:0,255,141	0/0:0,166,85	0/0:0,163,81	0/0:0,255,161	0/0:0,247,127	0/0:0,255,139	0/0:0,255,138	0/0:0,255,115	0/0:0,255,118	0/0:0,255,147
NZ_AKVY01000001.1	1857462	.	CTTTTTTTT	CTTTTTTT	27.314	0.01	.	INDEL;IDV=83;IMF=0.988095;DP=10127;VDB=2.59007e-22;SGB=-1080.93;MQSB=1;MQ0F=0;ICB=0.494507;HOB=0.0219753;AC=2;AN=180;DP4=5948,2737,62,34;MQ=60	GT:PL	0/0:0,232,95	0/0:0,199,94	0/0:0,175,76	0/0:0,255,116	0/0:0,255,115	0/0:0,255,102	0/0:0,255,130	0/0:0,255,92	0/0:0,255,131	0/0:0,255,103	0/0:0,255,115	0/0:0,255,113	0/0:0,253,81	0/0:0,205,87	0/0:0,63,92	0/0:0,255,98	0/0:0,45,86	0/0:0,33,73	0/0:0,255,98	0/0:0,255,134	0/0:0,255,91	0/0:0,39,86	0/0:0,205,101	0/0:0,255,115	0/0:0,151,97	0/0:0,255,107	0/0:0,255,90	0/0:0,87,96	0/0:0,255,96	0/0:0,255,103	0/0:0,157,77	0/0:0,96,96	0/0:0,117,106	0/0:0,255,123	0/0:0,144,94	0/0:0,255,108	0/0:0,255,103	0/0:0,72,76	0/0:0,255,98	0/0:0,255,105
[truncated: 49 more columns]
